# Supplementary material for: Transformation of π-conjugated macrocycles: from furanophanes to napthalenophanes
Source: Chem Commun (Camb). 2022 Nov 16;58(98):13652–5. doi: 10.1039/d2cc05434e (PMC9756652; doi:10.1039/d2cc05434e)
Supplement: CC-058-D2CC05434E-s002 [file CC-058-D2CC05434E-s002.cif]

# Electronic Supplementary Material (ESI) for Chemical Communications.
# This journal is © The Royal Society of Chemistry 2022

####################################################################### 
# 
# This file contains crystal structure data downloaded from the 
# Cambridge Structural Database (CSD) hosted by the Cambridge 
# Crystallographic Data Centre (CCDC).
# 
# Full information about CCDC data access policies and citation 
# guidelines are available at http://www.ccdc.cam.ac.uk/access/V1 
# 
# Audit and citation data items may have been added by the CCDC. 
# Please retain this information to preserve the provenance of 
# this file and to allow appropriate attribution of the data. 
# 
#######################################################################

data_origi54a
_database_code_depnum_ccdc_archive 'CCDC 2097479'
loop_
_audit_author_name
_audit_author_address
'Benny Bogoslavsky'
;The Hebrew University of Jerusalem
Israel
;
_audit_update_record             
;
2021-07-19 deposited with the CCDC.	2022-11-16 downloaded from the CCDC.
;
_audit_creation_date             2020-07-27
_audit_creation_method           
;
Olex2 1.3
(compiled 2019.09.11 svn.r3662 for OlexSys, GUI svn.r5938)
;
_shelx_SHELXL_version_number     2018/3
_chemical_name_common            ?
_chemical_name_systematic        ?
_chemical_formula_moiety         'C48 H28'
_chemical_formula_sum            'C48 H28'
_chemical_formula_weight         604.70
_chemical_melting_point          ?
_chemical_oxdiff_formula         'C48 H28'
loop_
_atom_type_symbol
_atom_type_description
_atom_type_scat_dispersion_real
_atom_type_scat_dispersion_imag
_atom_type_scat_source
C C 0.0033 0.0016 'International Tables Vol C Tables 4.2.6.8 and 6.1.1.4'
H H 0.0000 0.0000 'International Tables Vol C Tables 4.2.6.8 and 6.1.1.4'

_shelx_space_group_comment       
;
The symmetry employed for this shelxl refinement is uniquely defined
by the following loop, which should always be used as a source of
symmetry information in preference to the above space-group names.
They are only intended as comments.
;
_space_group_crystal_system      monoclinic
_space_group_IT_number           14
_space_group_name_H-M_alt        'P 1 21/c 1'
_space_group_name_Hall           '-P 2ybc'
loop_
_space_group_symop_operation_xyz
'x, y, z'
'-x, y+1/2, -z+1/2'
'-x, -y, -z'
'x, -y-1/2, z-1/2'

_cell_length_a                   8.0162(4)
_cell_length_b                   7.6603(6)
_cell_length_c                   25.2391(19)
_cell_angle_alpha                90
_cell_angle_beta                 90.158(5)
_cell_angle_gamma                90
_cell_volume                     1549.84(19)
_cell_formula_units_Z            2
_cell_measurement_reflns_used    2147
_cell_measurement_temperature    297.7(10)
_cell_measurement_theta_max      26.9980
_cell_measurement_theta_min      2.5340
_shelx_estimated_absorpt_T_max   ?
_shelx_estimated_absorpt_T_min   ?
_exptl_absorpt_coefficient_mu    0.073
_exptl_absorpt_correction_T_max  1.00000
_exptl_absorpt_correction_T_min  0.20380
_exptl_absorpt_correction_type   multi-scan
_exptl_absorpt_process_details   
;
CrysAlisPro 1.171.40.82a (Rigaku Oxford Diffraction, 2020)
Empirical absorption correction using spherical harmonics,
implemented in SCALE3 ABSPACK scaling algorithm.
;
_exptl_absorpt_special_details   ?
_exptl_crystal_colour            colourless
_exptl_crystal_colour_primary    colourless
_exptl_crystal_density_diffrn    1.296
_exptl_crystal_density_meas      ?
_exptl_crystal_density_method    ?
_exptl_crystal_description       plate
_exptl_crystal_F_000             632
loop_
_exptl_crystal_face_index_h
_exptl_crystal_face_index_k
_exptl_crystal_face_index_l
_exptl_crystal_face_perp_dist
0 0 -1 0.0344
11 0 -1 0.0151
-11 0 1 0.0188
2 -11 4 0.0402
0 2 35 0.0202
-2 11 -4 0.0578

_exptl_crystal_size_max          0.106
_exptl_crystal_size_mid          0.063
_exptl_crystal_size_min          0.035
loop_
_exptl_oxdiff_crystal_face_indexfrac_h
_exptl_oxdiff_crystal_face_indexfrac_k
_exptl_oxdiff_crystal_face_indexfrac_l
_exptl_oxdiff_crystal_face_x
_exptl_oxdiff_crystal_face_y
_exptl_oxdiff_crystal_face_z
-0.0003 -0.0011 -1.0002 0.0020 0.0260 0.0104
11.2914 0.1781 -1.3747 -0.9893 0.0604 0.1329
-11.2874 -0.4264 1.0546 0.9923 -0.0606 -0.1084
1.5528 -10.6427 3.5671 -0.0276 -0.4570 0.8891
-0.4591 2.1509 34.8443 -0.0513 -0.8354 -0.5472
-1.5456 10.6161 -4.3669 0.0288 0.4769 -0.8785

_exptl_transmission_factor_max   ?
_exptl_transmission_factor_min   ?
_diffrn_reflns_av_R_equivalents  0.0556
_diffrn_reflns_av_unetI/netI     0.0662
_diffrn_reflns_Laue_measured_fraction_full 0.994
_diffrn_reflns_Laue_measured_fraction_max 0.983
_diffrn_reflns_limit_h_max       10
_diffrn_reflns_limit_h_min       -9
_diffrn_reflns_limit_k_max       9
_diffrn_reflns_limit_k_min       -9
_diffrn_reflns_limit_l_max       32
_diffrn_reflns_limit_l_min       -29
_diffrn_reflns_number            10162
_diffrn_reflns_point_group_measured_fraction_full 0.994
_diffrn_reflns_point_group_measured_fraction_max 0.983
_diffrn_reflns_theta_full        25.242
_diffrn_reflns_theta_max         26.999
_diffrn_reflns_theta_min         2.421
_diffrn_ambient_environment      air
_diffrn_ambient_temperature      297.7(10)
_diffrn_detector                 'Hybrid Pixel Array Detector'
_diffrn_detector_area_resol_mean 10.0000
_diffrn_detector_type            HyPix
_diffrn_measured_fraction_theta_full 0.994
_diffrn_measured_fraction_theta_max 0.983
_diffrn_measurement_details      
;
List of Runs (angles in degrees, time in seconds):

  # Type    Start    End  Width  t~exp~   \w     \q     \k     \f   Frames
#--------------------------------------------------------------------------
  1  \w    -18.00  78.00   0.50 1230.00    --    5.38  77.00 120.00  192
  2  \w     -8.00  44.00   0.50 1230.00    --    5.38  37.00  60.00  104
  3  \w    -23.00  37.00   0.50 1230.00    --    5.38 -99.00 -30.00  120
;
_diffrn_measurement_device       'four-circle diffractometer'
_diffrn_measurement_device_type  
'XtaLAB Synergy, Single source at offset/far, HyPix'
_diffrn_measurement_method       '\w scans'
_diffrn_orient_matrix_type       
'CrysAlisPro convention (1999,Acta A55,543-557)'
_diffrn_orient_matrix_UB_11      -0.0876821000
_diffrn_orient_matrix_UB_12      -0.0108574000
_diffrn_orient_matrix_UB_13      -0.0019559000
_diffrn_orient_matrix_UB_21      0.0016292000
_diffrn_orient_matrix_UB_22      0.0344323000
_diffrn_orient_matrix_UB_23      -0.0260800000
_diffrn_orient_matrix_UB_31      0.0118585000
_diffrn_orient_matrix_UB_32      -0.0852542000
_diffrn_orient_matrix_UB_33      -0.0102854000
_diffrn_radiation_monochromator  mirror
_diffrn_radiation_probe          x-ray
_diffrn_radiation_type           'Mo K\a'
_diffrn_radiation_wavelength     0.71073
_diffrn_source                   'micro-focus sealed X-ray tube'
_diffrn_source_type              'PhotonJet (Mo) X-ray Source'
_reflns_Friedel_coverage         0.000
_reflns_Friedel_fraction_full    .
_reflns_Friedel_fraction_max     .
_reflns_number_gt                2115
_reflns_number_total             3324
_reflns_odcompleteness_completeness 98.80
_reflns_odcompleteness_iscentric 1
_reflns_odcompleteness_theta     26.32
_reflns_special_details          
;
 Reflections were merged by SHELXL according to the crystal
 class for the calculation of statistics and refinement.
 
 _reflns_Friedel_fraction is defined as the number of unique
 Friedel pairs measured divided by the number that would be
 possible theoretically, ignoring centric projections and
 systematic absences. Completness statistics refer to single and
 composite reflections containing twin component 1 only.
;
_reflns_threshold_expression     'I > 2\s(I)'
_computing_cell_refinement       'CrysAlisPro 1.171.40.82a (Rigaku OD, 2020)'
_computing_data_collection       'CrysAlisPro 1.171.40.82a (Rigaku OD, 2020)'
_computing_data_reduction        'CrysAlisPro 1.171.40.82a (Rigaku OD, 2020)'
_computing_molecular_graphics    'Olex2 1.3 (Dolomanov et al., 2009)'
_computing_publication_material  'Olex2 1.3 (Dolomanov et al., 2009)'
_computing_structure_refinement  'ShelXL 2018/3 (Sheldrick, 2015)'
_computing_structure_solution    
;
Superflip n/a (Palatinus & Chapuis, 2007;Palatinus & van der Lee, 2008;
Palatinus et al., 2012)
;
_refine_diff_density_max         0.174
_refine_diff_density_min         -0.181
_refine_diff_density_rms         0.040
_refine_ls_extinction_coef       .
_refine_ls_extinction_method     none
_refine_ls_goodness_of_fit_ref   0.957
_refine_ls_hydrogen_treatment    constr
_refine_ls_matrix_type           full
_refine_ls_number_parameters     218
_refine_ls_number_reflns         3324
_refine_ls_number_restraints     0
_refine_ls_R_factor_all          0.0962
_refine_ls_R_factor_gt           0.0525
_refine_ls_restrained_S_all      0.957
_refine_ls_shift/su_max          0.000
_refine_ls_shift/su_mean         0.000
_refine_ls_structure_factor_coef Fsqd
_refine_ls_weighting_details     
'w=1/[\s^2^(Fo^2^)+(0.0703P)^2^] where P=(Fo^2^+2Fc^2^)/3'
_refine_ls_weighting_scheme      calc
_refine_ls_wR_factor_gt          0.1189
_refine_ls_wR_factor_ref         0.1316
_refine_special_details          
;
 Refined as a 2-component twin.
;
_olex2_refinement_description    
;
1. Twinned data refinement
 Scales: 0.8379(12)
 0.1621(12)
2. Fixed Uiso
 At 1.2 times of:
  All C(H) groups
3.a Aromatic/amide H refined with riding coordinates:
 C4(H4), C5(H5), C8(H8), C9(H9), C10(H10), C11(H11), C13(H13), C14(H14),
 C16(H16), C17(H17), C20(H20), C21(H21), C22(H22), C23(H23)
;
_atom_sites_solution_hydrogens   geom
_atom_sites_solution_primary     iterative
_atom_sites_solution_secondary   ?
loop_
_atom_site_label
_atom_site_type_symbol
_atom_site_fract_x
_atom_site_fract_y
_atom_site_fract_z
_atom_site_U_iso_or_equiv
_atom_site_adp_type
_atom_site_occupancy
_atom_site_site_symmetry_order
_atom_site_calc_flag
_atom_site_refinement_flags_posn
_atom_site_refinement_flags_adp
_atom_site_refinement_flags_occupancy
_atom_site_disorder_assembly
_atom_site_disorder_group
C1 C -0.3496(3) 0.6520(3) 0.52223(8) 0.0498(6) Uani 1 1 d . . . . .
C2 C -0.3199(3) 0.7073(3) 0.47912(8) 0.0487(6) Uani 1 1 d . . . . .
C3 C -0.2565(2) 0.7494(3) 0.42712(8) 0.0458(5) Uani 1 1 d . . . . .
C4 C -0.2498(3) 0.6213(3) 0.38959(8) 0.0543(6) Uani 1 1 d . . . . .
H4 H -0.307447 0.517573 0.395092 0.065 Uiso 1 1 calc R U . . .
C5 C -0.1580(3) 0.6430(3) 0.34310(8) 0.0529(6) Uani 1 1 d . . . . .
H5 H -0.154030 0.552687 0.318497 0.063 Uiso 1 1 calc R U . . .
C6 C -0.0739(3) 0.7948(3) 0.33313(8) 0.0477(6) Uani 1 1 d . . . . .
C7 C -0.0933(2) 0.9378(3) 0.36784(8) 0.0457(5) Uani 1 1 d . . . . .
C8 C -0.0186(3) 1.1009(3) 0.35861(10) 0.0558(6) Uani 1 1 d . . . . .
H8 H 0.040254 1.118848 0.327380 0.067 Uiso 1 1 calc R U . . .
C9 C -0.0306(3) 1.2322(4) 0.39412(11) 0.0693(8) Uani 1 1 d . . . . .
H9 H 0.017628 1.339780 0.386558 0.083 Uiso 1 1 calc R U . . .
C10 C -0.1143(3) 1.2086(4) 0.44205(12) 0.0732(8) Uani 1 1 d . . . . .
H10 H -0.119769 1.299353 0.466470 0.088 Uiso 1 1 calc R U . . .
C11 C -0.1877(3) 1.0531(3) 0.45291(9) 0.0603(7) Uani 1 1 d . . . . .
H11 H -0.242446 1.038272 0.485037 0.072 Uiso 1 1 calc R U . . .
C12 C -0.1827(3) 0.9144(3) 0.41680(8) 0.0460(5) Uani 1 1 d . . . . .
C13 C 0.0465(3) 0.7993(3) 0.28791(9) 0.0542(6) Uani 1 1 d . . . . .
H13 H 0.018276 0.864969 0.258233 0.065 Uiso 1 1 calc R U . . .
C14 C 0.1909(3) 0.7151(3) 0.28767(9) 0.0517(6) Uani 1 1 d . . . . .
H14 H 0.252544 0.715101 0.256501 0.062 Uiso 1 1 calc R U . . .
C15 C 0.2602(3) 0.6208(3) 0.33411(8) 0.0458(5) Uani 1 1 d . . . . .
C16 C 0.2610(3) 0.7023(3) 0.38249(9) 0.0495(6) Uani 1 1 d . . . . .
H16 H 0.233174 0.819988 0.384404 0.059 Uiso 1 1 calc R U . . .
C17 C 0.3021(3) 0.6135(3) 0.42871(8) 0.0496(6) Uani 1 1 d . . . . .
H17 H 0.300143 0.672760 0.460859 0.060 Uiso 1 1 calc R U . . .
C18 C 0.3457(2) 0.4401(3) 0.42793(8) 0.0446(5) Uani 1 1 d . . . . .
C19 C 0.3680(2) 0.3556(3) 0.37839(8) 0.0428(5) Uani 1 1 d . . . . .
C20 C 0.4284(3) 0.1832(3) 0.37446(9) 0.0518(6) Uani 1 1 d . . . . .
H20 H 0.457457 0.122837 0.405096 0.062 Uiso 1 1 calc R U . . .
C21 C 0.4447(3) 0.1042(3) 0.32685(10) 0.0589(6) Uani 1 1 d . . . . .
H21 H 0.487083 -0.008660 0.325132 0.071 Uiso 1 1 calc R U . . .
C22 C 0.3988(3) 0.1897(3) 0.28035(9) 0.0573(6) Uani 1 1 d . . . . .
H22 H 0.409449 0.133325 0.247910 0.069 Uiso 1 1 calc R U . . .
C23 C 0.3383(3) 0.3558(3) 0.28226(8) 0.0494(6) Uani 1 1 d . . . . .
H23 H 0.306411 0.410574 0.250953 0.059 Uiso 1 1 calc R U . . .
C24 C 0.3230(2) 0.4469(3) 0.33073(8) 0.0410(5) Uani 1 1 d . . . . .

loop_
_atom_site_aniso_label
_atom_site_aniso_U_11
_atom_site_aniso_U_22
_atom_site_aniso_U_33
_atom_site_aniso_U_23
_atom_site_aniso_U_13
_atom_site_aniso_U_12
C1 0.0386(11) 0.0712(15) 0.0396(13) 0.0018(12) 0.0041(9) -0.0059(10)
C2 0.0395(10) 0.0691(15) 0.0376(13) 0.0068(11) 0.0016(10) -0.0042(10)
C3 0.0332(10) 0.0672(14) 0.0368(11) 0.0090(11) 0.0038(9) -0.0014(10)
C4 0.0495(12) 0.0693(16) 0.0442(13) 0.0023(12) 0.0077(11) -0.0074(11)
C5 0.0537(13) 0.0689(16) 0.0360(12) -0.0015(11) 0.0034(10) -0.0029(12)
C6 0.0406(11) 0.0707(16) 0.0318(11) 0.0093(11) 0.0045(9) 0.0044(11)
C7 0.0328(10) 0.0635(15) 0.0408(12) 0.0121(11) 0.0046(9) 0.0055(10)
C8 0.0422(12) 0.0681(17) 0.0570(15) 0.0126(13) 0.0150(11) 0.0029(11)
C9 0.0550(15) 0.0653(17) 0.088(2) 0.0096(16) 0.0203(14) -0.0035(12)
C10 0.0700(17) 0.0723(19) 0.0774(19) -0.0097(15) 0.0233(15) -0.0095(14)
C11 0.0544(13) 0.0763(18) 0.0504(14) -0.0038(13) 0.0153(12) -0.0007(13)
C12 0.0344(10) 0.0655(15) 0.0380(11) 0.0092(11) 0.0038(9) 0.0078(10)
C13 0.0495(13) 0.0767(17) 0.0365(12) 0.0115(12) 0.0076(10) 0.0030(11)
C14 0.0458(12) 0.0743(16) 0.0351(11) 0.0084(11) 0.0115(10) 0.0025(11)
C15 0.0357(10) 0.0655(15) 0.0362(11) 0.0064(11) 0.0073(9) -0.0032(10)
C16 0.0460(12) 0.0583(14) 0.0443(13) -0.0014(11) 0.0055(10) 0.0009(10)
C17 0.0461(12) 0.0668(16) 0.0359(12) -0.0070(11) 0.0049(10) -0.0032(11)
C18 0.0337(10) 0.0658(16) 0.0343(11) 0.0051(10) 0.0041(9) -0.0060(10)
C19 0.0313(10) 0.0598(14) 0.0374(11) 0.0018(11) 0.0057(9) -0.0071(9)
C20 0.0434(11) 0.0639(15) 0.0482(13) 0.0061(12) 0.0047(11) 0.0018(10)
C21 0.0527(14) 0.0647(15) 0.0593(16) -0.0034(13) 0.0153(12) 0.0046(11)
C22 0.0509(13) 0.0757(18) 0.0453(14) -0.0098(13) 0.0120(11) -0.0009(12)
C23 0.0396(11) 0.0743(17) 0.0343(12) 0.0007(11) 0.0081(9) -0.0045(11)
C24 0.0296(9) 0.0577(13) 0.0359(11) 0.0026(11) 0.0066(8) -0.0048(9)

_geom_special_details            
;
 All esds (except the esd in the dihedral angle between two l.s. planes)
 are estimated using the full covariance matrix.  The cell esds are taken
 into account individually in the estimation of esds in distances, angles
 and torsion angles; correlations between esds in cell parameters are only
 used when they are defined by crystal symmetry.  An approximate (isotropic)
 treatment of cell esds is used for estimating esds involving l.s. planes.
;
loop_
_geom_bond_atom_site_label_1
_geom_bond_atom_site_label_2
_geom_bond_distance
_geom_bond_site_symmetry_2
_geom_bond_publ_flag
C1 C2 1.192(3) . ?
C1 C18 1.443(3) 3_566 ?
C2 C3 1.445(3) . ?
C3 C4 1.365(3) . ?
C3 C12 1.420(3) . ?
C4 H4 0.9300 . ?
C4 C5 1.397(3) . ?
C5 H5 0.9300 . ?
C5 C6 1.368(3) . ?
C6 C7 1.411(3) . ?
C6 C13 1.497(3) . ?
C7 C8 1.406(3) . ?
C7 C12 1.441(3) . ?
C8 H8 0.9300 . ?
C8 C9 1.351(3) . ?
C9 H9 0.9300 . ?
C9 C10 1.397(4) . ?
C10 H10 0.9300 . ?
C10 C11 1.357(4) . ?
C11 H11 0.9300 . ?
C11 C12 1.400(3) . ?
C13 H13 0.9300 . ?
C13 C14 1.325(3) . ?
C14 H14 0.9300 . ?
C14 C15 1.483(3) . ?
C15 C16 1.371(3) . ?
C15 C24 1.427(3) . ?
C16 H16 0.9300 . ?
C16 C17 1.389(3) . ?
C17 H17 0.9300 . ?
C17 C18 1.374(3) . ?
C18 C19 1.420(3) . ?
C19 C20 1.410(3) . ?
C19 C24 1.437(3) . ?
C20 H20 0.9300 . ?
C20 C21 1.352(3) . ?
C21 H21 0.9300 . ?
C21 C22 1.393(3) . ?
C22 H22 0.9300 . ?
C22 C23 1.362(3) . ?
C23 H23 0.9300 . ?
C23 C24 1.414(3) . ?

loop_
_geom_angle_atom_site_label_1
_geom_angle_atom_site_label_2
_geom_angle_atom_site_label_3
_geom_angle
_geom_angle_site_symmetry_1
_geom_angle_site_symmetry_3
_geom_angle_publ_flag
C2 C1 C18 164.9(2) . 3_566 ?
C1 C2 C3 168.4(2) . . ?
C4 C3 C2 119.0(2) . . ?
C4 C3 C12 119.70(19) . . ?
C12 C3 C2 120.8(2) . . ?
C3 C4 H4 119.3 . . ?
C3 C4 C5 121.3(2) . . ?
C5 C4 H4 119.3 . . ?
C4 C5 H5 119.5 . . ?
C6 C5 C4 121.1(2) . . ?
C6 C5 H5 119.5 . . ?
C5 C6 C7 119.34(19) . . ?
C5 C6 C13 118.6(2) . . ?
C7 C6 C13 121.9(2) . . ?
C6 C7 C12 119.48(19) . . ?
C8 C7 C6 122.6(2) . . ?
C8 C7 C12 117.7(2) . . ?
C7 C8 H8 119.3 . . ?
C9 C8 C7 121.4(2) . . ?
C9 C8 H8 119.3 . . ?
C8 C9 H9 119.6 . . ?
C8 C9 C10 120.9(2) . . ?
C10 C9 H9 119.6 . . ?
C9 C10 H10 120.1 . . ?
C11 C10 C9 119.9(3) . . ?
C11 C10 H10 120.1 . . ?
C10 C11 H11 119.3 . . ?
C10 C11 C12 121.4(2) . . ?
C12 C11 H11 119.3 . . ?
C3 C12 C7 118.4(2) . . ?
C11 C12 C3 122.9(2) . . ?
C11 C12 C7 118.6(2) . . ?
C6 C13 H13 118.1 . . ?
C14 C13 C6 123.9(2) . . ?
C14 C13 H13 118.1 . . ?
C13 C14 H14 118.0 . . ?
C13 C14 C15 124.0(2) . . ?
C15 C14 H14 118.0 . . ?
C16 C15 C14 118.9(2) . . ?
C16 C15 C24 118.5(2) . . ?
C24 C15 C14 122.59(19) . . ?
C15 C16 H16 119.2 . . ?
C15 C16 C17 121.7(2) . . ?
C17 C16 H16 119.2 . . ?
C16 C17 H17 119.3 . . ?
C18 C17 C16 121.4(2) . . ?
C18 C17 H17 119.3 . . ?
C17 C18 C1 117.8(2) . 3_566 ?
C17 C18 C19 119.1(2) . . ?
C19 C18 C1 122.8(2) . 3_566 ?
C18 C19 C24 118.91(19) . . ?
C20 C19 C18 122.2(2) . . ?
C20 C19 C24 118.85(19) . . ?
C19 C20 H20 119.5 . . ?
C21 C20 C19 121.0(2) . . ?
C21 C20 H20 119.5 . . ?
C20 C21 H21 119.6 . . ?
C20 C21 C22 120.8(2) . . ?
C22 C21 H21 119.6 . . ?
C21 C22 H22 119.9 . . ?
C23 C22 C21 120.2(2) . . ?
C23 C22 H22 119.9 . . ?
C22 C23 H23 119.2 . . ?
C22 C23 C24 121.6(2) . . ?
C24 C23 H23 119.2 . . ?
C15 C24 C19 119.50(19) . . ?
C23 C24 C15 122.96(19) . . ?
C23 C24 C19 117.51(19) . . ?

loop_
_geom_torsion_atom_site_label_1
_geom_torsion_atom_site_label_2
_geom_torsion_atom_site_label_3
_geom_torsion_atom_site_label_4
_geom_torsion
_geom_torsion_site_symmetry_1
_geom_torsion_site_symmetry_2
_geom_torsion_site_symmetry_3
_geom_torsion_site_symmetry_4
_geom_torsion_publ_flag
C1 C2 C3 C4 59.7(12) . . . . ?
C1 C2 C3 C12 -112.4(12) . . . . ?
C1 C18 C19 C20 -13.0(3) 3_566 . . . ?
C1 C18 C19 C24 165.12(19) 3_566 . . . ?
C2 C3 C4 C5 -166.0(2) . . . . ?
C2 C3 C12 C7 168.25(18) . . . . ?
C2 C3 C12 C11 -9.3(3) . . . . ?
C3 C4 C5 C6 -1.2(4) . . . . ?
C4 C3 C12 C7 -3.8(3) . . . . ?
C4 C3 C12 C11 178.6(2) . . . . ?
C4 C5 C6 C7 -6.3(3) . . . . ?
C4 C5 C6 C13 169.1(2) . . . . ?
C5 C6 C7 C8 -176.3(2) . . . . ?
C5 C6 C7 C12 8.4(3) . . . . ?
C5 C6 C13 C14 -70.1(3) . . . . ?
C6 C7 C8 C9 -175.8(2) . . . . ?
C6 C7 C12 C3 -3.4(3) . . . . ?
C6 C7 C12 C11 174.2(2) . . . . ?
C6 C13 C14 C15 -6.6(4) . . . . ?
C7 C6 C13 C14 105.1(3) . . . . ?
C7 C8 C9 C10 1.7(4) . . . . ?
C8 C7 C12 C3 -178.94(19) . . . . ?
C8 C7 C12 C11 -1.3(3) . . . . ?
C8 C9 C10 C11 -1.3(4) . . . . ?
C9 C10 C11 C12 -0.5(4) . . . . ?
C10 C11 C12 C3 179.3(2) . . . . ?
C10 C11 C12 C7 1.7(4) . . . . ?
C12 C3 C4 C5 6.2(3) . . . . ?
C12 C7 C8 C9 -0.4(3) . . . . ?
C13 C6 C7 C8 8.5(3) . . . . ?
C13 C6 C7 C12 -166.77(19) . . . . ?
C13 C14 C15 C16 -47.2(3) . . . . ?
C13 C14 C15 C24 131.4(2) . . . . ?
C14 C15 C16 C17 170.9(2) . . . . ?
C14 C15 C24 C19 -171.94(18) . . . . ?
C14 C15 C24 C23 5.9(3) . . . . ?
C15 C16 C17 C18 0.7(3) . . . . ?
C16 C15 C24 C19 6.6(3) . . . . ?
C16 C15 C24 C23 -175.55(19) . . . . ?
C16 C17 C18 C1 -166.2(2) . . . 3_566 ?
C16 C17 C18 C19 7.5(3) . . . . ?
C17 C18 C19 C20 173.67(19) . . . . ?
C17 C18 C19 C24 -8.2(3) . . . . ?
C18 C1 C2 C3 5(2) 3_566 . . . ?
C18 C19 C20 C21 178.4(2) . . . . ?
C18 C19 C24 C15 1.2(3) . . . . ?
C18 C19 C24 C23 -176.70(18) . . . . ?
C19 C20 C21 C22 -1.4(4) . . . . ?
C20 C19 C24 C15 179.41(18) . . . . ?
C20 C19 C24 C23 1.5(3) . . . . ?
C20 C21 C22 C23 0.8(4) . . . . ?
C21 C22 C23 C24 1.1(3) . . . . ?
C22 C23 C24 C15 180.0(2) . . . . ?
C22 C23 C24 C19 -2.2(3) . . . . ?
C24 C15 C16 C17 -7.7(3) . . . . ?
C24 C19 C20 C21 0.3(3) . . . . ?

_shelx_res_file                  
;
TITL OriGi54a in P21/c
    origi54a.res
    created by SHELXL-2018/3 at 10:21:58 on 27-Jul-2020
CELL 0.71073 8.0162 7.6603 25.2391 90 90.158 90
ZERR 2 0.0004 0.0006 0.0019 0 0.005 0
LATT 1
SYMM -X,0.5+Y,0.5-Z
SFAC C H
UNIT 96 56

L.S. 10 0 0
PLAN  5
CONF
MORE -1
BOND $H
fmap 2 53
acta
TWIN -1 0 0 0 -1 0 0 0 1 2
OMIT 0 54
OMIT 2 8 6
OMIT -2 8 6
REM <olex2.extras>
REM <HklSrc "%.\\OriGi54a.hkl">
REM </olex2.extras>

WGHT    0.070300
BASF   0.16206
FVAR       0.16104
C1    1   -0.349621    0.652039    0.522226    11.00000    0.03863    0.07118 =
         0.03959    0.00182    0.00415   -0.00586
C2    1   -0.319896    0.707316    0.479118    11.00000    0.03948    0.06905 =
         0.03765    0.00675    0.00161   -0.00424
C3    1   -0.256472    0.749353    0.427120    11.00000    0.03325    0.06722 =
         0.03681    0.00901    0.00378   -0.00144
C4    1   -0.249770    0.621314    0.389595    11.00000    0.04952    0.06935 =
         0.04418    0.00231    0.00770   -0.00738
AFIX  43
H4    2   -0.307447    0.517573    0.395092    11.00000   -1.20000
AFIX   0
C5    1   -0.158009    0.642974    0.343095    11.00000    0.05371    0.06893 =
         0.03596   -0.00148    0.00342   -0.00287
AFIX  43
H5    2   -0.154030    0.552687    0.318497    11.00000   -1.20000
AFIX   0
C6    1   -0.073865    0.794835    0.333131    11.00000    0.04058    0.07066 =
         0.03176    0.00930    0.00452    0.00436
C7    1   -0.093346    0.937752    0.367841    11.00000    0.03276    0.06346 =
         0.04081    0.01210    0.00456    0.00552
C8    1   -0.018639    1.100916    0.358606    11.00000    0.04220    0.06812 =
         0.05704    0.01257    0.01496    0.00294
AFIX  43
H8    2    0.040254    1.118848    0.327380    11.00000   -1.20000
AFIX   0
C9    1   -0.030566    1.232226    0.394121    11.00000    0.05496    0.06532 =
         0.08765    0.00960    0.02032   -0.00353
AFIX  43
H9    2    0.017628    1.339780    0.386558    11.00000   -1.20000
AFIX   0
C10   1   -0.114307    1.208635    0.442049    11.00000    0.07000    0.07232 =
         0.07739   -0.00975    0.02335   -0.00953
AFIX  43
H10   2   -0.119769    1.299353    0.466470    11.00000   -1.20000
AFIX   0
C11   1   -0.187686    1.053087    0.452913    11.00000    0.05438    0.07629 =
         0.05041   -0.00375    0.01529   -0.00075
AFIX  43
H11   2   -0.242446    1.038272    0.485037    11.00000   -1.20000
AFIX   0
C12   1   -0.182730    0.914413    0.416800    11.00000    0.03439    0.06550 =
         0.03800    0.00922    0.00377    0.00776
C13   1    0.046515    0.799252    0.287914    11.00000    0.04954    0.07670 =
         0.03646    0.01153    0.00761    0.00305
AFIX  43
H13   2    0.018276    0.864969    0.258233    11.00000   -1.20000
AFIX   0
C14   1    0.190931    0.715077    0.287669    11.00000    0.04577    0.07427 =
         0.03513    0.00840    0.01152    0.00249
AFIX  43
H14   2    0.252544    0.715101    0.256501    11.00000   -1.20000
AFIX   0
C15   1    0.260246    0.620811    0.334113    11.00000    0.03568    0.06551 =
         0.03618    0.00638    0.00728   -0.00318
C16   1    0.260960    0.702290    0.382486    11.00000    0.04599    0.05834 =
         0.04425   -0.00144    0.00549    0.00091
AFIX  43
H16   2    0.233174    0.819988    0.384404    11.00000   -1.20000
AFIX   0
C17   1    0.302129    0.613513    0.428705    11.00000    0.04609    0.06680 =
         0.03595   -0.00696    0.00488   -0.00319
AFIX  43
H17   2    0.300143    0.672760    0.460859    11.00000   -1.20000
AFIX   0
C18   1    0.345711    0.440090    0.427934    11.00000    0.03375    0.06581 =
         0.03433    0.00512    0.00405   -0.00601
C19   1    0.368043    0.355588    0.378390    11.00000    0.03127    0.05975 =
         0.03741    0.00178    0.00575   -0.00714
C20   1    0.428401    0.183170    0.374455    11.00000    0.04344    0.06391 =
         0.04822    0.00614    0.00469    0.00181
AFIX  43
H20   2    0.457457    0.122837    0.405096    11.00000   -1.20000
AFIX   0
C21   1    0.444693    0.104203    0.326853    11.00000    0.05271    0.06469 =
         0.05928   -0.00345    0.01534    0.00455
AFIX  43
H21   2    0.487083   -0.008660    0.325132    11.00000   -1.20000
AFIX   0
C22   1    0.398795    0.189737    0.280353    11.00000    0.05095    0.07566 =
         0.04531   -0.00976    0.01200   -0.00095
AFIX  43
H22   2    0.409449    0.133325    0.247910    11.00000   -1.20000
AFIX   0
C23   1    0.338336    0.355814    0.282265    11.00000    0.03960    0.07426 =
         0.03430    0.00073    0.00807   -0.00448
AFIX  43
H23   2    0.306411    0.410574    0.250953    11.00000   -1.20000
AFIX   0
C24   1    0.322979    0.446892    0.330732    11.00000    0.02956    0.05771 =
         0.03589    0.00265    0.00656   -0.00484
HKLF 4


REM  OriGi54a in P21/c
REM wR2 = 0.1316, GooF = S = 0.957, Restrained GooF = 0.957 for all data
REM R1 = 0.0525 for 2115 Fo > 4sig(Fo) and 0.0962 for all 3324 data
REM 218 parameters refined using 0 restraints

END

WGHT      0.0703      0.0000

REM Highest difference peak  0.174,  deepest hole -0.181,  1-sigma level  0.040
Q1    1  -0.1704  0.7591  0.3249  11.00000  0.05    0.16
Q2    1  -0.0827  0.9351  0.3238  11.00000  0.05    0.16
Q3    1  -0.1855  0.8256  0.4355  11.00000  0.05    0.16
Q4    1   0.3072  0.3717  0.3643  11.00000  0.05    0.16
Q5    1  -0.0962  0.7257  0.3570  11.00000  0.05    0.16
;
_shelx_res_checksum              83850
_shelx_hkl_file                  
;
   0   0   3   -0.01    0.03
   0   0  -3    0.05    0.03
   0   0  -4  364.80   18.03
   0   0  -5    0.00    0.06
   0   0  -6    0.77    0.08
   0   0  -7    0.00    0.07
   0   0  -8    1.42    0.11
   0   0  -9   -0.09    0.09
   0   0 -10    2.11    0.14
   0   0 -11   -0.06    0.09
   0   0  12    1.85    0.14
   0   0 -12    1.82    0.14
   0   0  13   -0.02    0.11
   0   0 -13   -0.11    0.10
   0   0  14    7.53    0.41
   0   0 -14    7.80    0.41
   0   0  15    0.13    0.11
   0   0 -15   -0.12    0.11
   0   0  16    2.88    0.20
   0   0 -16    2.97    0.20
   0   0  17   -0.11    0.13
   0   0 -17    0.14    0.13
   0   0  18   25.75    1.34
   0   0 -18   27.31    1.34
   0   0  19   -0.10    0.16
   0   0 -19   -0.24    0.15
   0   0  20   48.80    2.51
   0   0 -20   51.38    2.51
   0   0  21    0.18    0.18
   0   0 -21   -0.09    0.17
   0   0  22   19.24    0.99
   0   0  23    0.05    0.19
   0   0  24    8.18    0.47
   0   0  25    0.05    0.20
   0   0  26    2.21    0.26
   0   0  27   -0.07    0.23
   0   0  28    0.64    0.25
   0   0  29   -0.13    0.26
   0   0  30    0.38    0.27
   0   0  31    0.02    0.27
   0   0  32    0.14    0.28
   0   0  33    0.16    0.31
   0   0  34    1.07    0.34
   0  -1   0    0.00    0.04
   0  -1  -1    5.92    0.31
   0   1   1    7.07    0.31
   0  -1   1    4.73    0.31
   0   1  -1    6.97    0.31
   0  -1   2    6.04    0.36
   0   1   2    7.46    0.35
   0   1  -2    7.12    0.35
   0   1   3    0.12    0.04
   0   1  -3    0.14    0.05
   0   1   4    9.24    0.43
   0   1  -4    8.05    0.43
   0   1   5    0.43    0.07
   0   1  -5    0.36    0.06
   0   1   6    1.65    0.11
   0   1  -6    1.54    0.10
   0  -1   7    1.35    0.11
   0   1  -7    1.81    0.11
   0   1   7    1.65    0.11
   0  -1   8    0.15    0.07
   0  -1  -8    0.09    0.10
   0   1   8    0.10    0.08
   0   1  -8    0.11    0.07
   0  -1   9    0.08    0.07
   0   1  -9    0.20    0.08
   0  -1  -9    0.18    0.10
   0  -1 -10   32.07    1.65
   0  -1  10   34.00    1.65
   0   1 -10   32.86    1.65
   0  -1 -11   13.40    0.68
   0  -1  11   13.59    0.68
   0   1 -11   13.19    0.68
   0  -1  12   -0.02    0.09
   0  -1 -12    0.13    0.11
   0   1 -12    0.01    0.09
   0  -1  13    1.90    0.14
   0   1 -13    1.88    0.14
   0  -1 -13    1.86    0.16
   0  -1  14   13.14    0.69
   0   1 -14   14.05    0.69
   0  -1  15    4.28    0.26
   0   1 -15    4.83    0.26
   0   1 -16    4.39    0.26
   0  -1  16    4.16    0.26
   0   1  16    4.59    0.27
   0   1 -17    2.27    0.17
   0  -1  17    2.32    0.18
   0   1  17    2.16    0.19
   0  -1  18    1.20    0.15
   0   1 -18    0.92    0.14
   0   1  18    0.96    0.16
   0  -1  19    1.09    0.16
   0   1  19    0.94    0.17
   0   1 -19    1.10    0.15
   0  -1  20    5.25    0.34
   0   1 -20    5.53    0.33
   0   1  20    6.04    0.35
   0  -1  21   18.89    1.02
   0   1  21   20.19    1.03
   0   1 -21   20.49    1.02
   0  -1  22    1.41    0.20
   0   1  22    1.41    0.22
   0   1 -22    1.27    0.20
   0   1 -23    8.12    0.46
   0   1  23    8.83    0.48
   0  -1  23    7.54    0.46
   0   1 -24    5.97    0.35
   0  -1  24    4.66    0.35
   0   1  24    5.86    0.37
   0   1  25    0.17    0.23
   0  -1  25    0.12    0.20
   0   1  26    0.66    0.24
   0  -1  26    0.45    0.22
   0   1  27    0.72    0.25
   0  -1  27    0.66    0.24
   0   1  28    0.06    0.26
   0  -1  28   -0.09    0.25
   0   1  29    0.13    0.26
   0  -1  29    0.50    0.26
   0   1  30    1.42    0.29
   0  -1  30    1.69    0.30
   0  -1  31    0.16    0.30
   0   1  31    0.05    0.29
   0   1  32    0.20    0.31
   0  -1  32    0.10    0.31
   0   1  33    0.22    0.33
   0  -1  33    0.29    0.32
   0  -1  34    0.17    0.34
   0  -1  35    0.04    0.35
   0   2   0  198.09    9.80
   0   2   1   38.09    1.86
   0   2  -1   39.05    1.86
   0  -2  -1   34.89    1.86
   0   2  -2    4.65    0.23
   0  -2  -2    3.69    0.23
   0   2   2    4.47    0.24
   0   2  -3   24.72    1.13
   0   2   3   20.53    1.13
   0   2   3   25.21    1.14
   0   2   4    7.28    0.38
   0  -2  -4    7.41    0.38
   0   2  -4    7.71    0.38
   0   2   5   19.49    0.99
   0  -2  -5   19.96    0.99
   0   2  -5   20.23    0.99
   0  -2   6    8.51    0.48
   0   2  -6    9.73    0.48
   0  -2  -6    9.44    0.48
   0   2   6    9.53    0.48
   0   2   6   11.49    0.49
   0   2  -7    9.57    0.47
   0  -2   7    8.79    0.47
   0  -2  -7    8.70    0.47
   0   2   7   11.14    0.49
   0   2  -8   10.44    0.56
   0  -2  -8   10.58    0.56
   0   2   8   13.26    0.57
   0  -2   8   10.86    0.56
   0   2   9    5.16    0.25
   0  -2  -9    4.21    0.24
   0   2  -9    4.06    0.24
   0  -2   9    4.32    0.24
   0   2  10   23.83    1.09
   0  -2 -10   19.79    1.08
   0   2 -10   21.78    1.08
   0  -2  10   21.31    1.08
   0   2  11    8.63    0.43
   0  -2 -11    7.55    0.42
   0   2 -11    8.30    0.42
   0  -2  11    7.72    0.42
   0   2  12   26.05    1.26
   0  -2  12   25.01    1.26
   0  -2 -12   23.93    1.26
   0   2 -12   25.36    1.25
   0   2 -13   -0.20    0.10
   0  -2  13   -0.10    0.12
   0  -2 -13   -0.02    0.11
   0  -2  14    1.92    0.16
   0   2 -14    2.16    0.15
   0  -2 -14    2.02    0.16
   0  -2  15    4.85    0.29
   0   2 -15    5.29    0.28
   0  -2 -15    4.39    0.28
   0  -2  16    3.62    0.24
   0   2 -16    3.99    0.23
   0  -2 -16    3.54    0.24
   0  -2  17    5.70    0.33
   0   2 -17    5.81    0.32
   0  -2 -17    5.23    0.33
   0  -2  18    5.63    0.33
   0  -2 -18    5.10    0.33
   0   2 -18    5.70    0.31
   0  -2  19    0.11    0.17
   0  -2 -19   -0.01    0.15
   0   2 -19    0.22    0.14
   0   2 -20    2.00    0.18
   0   2  20    1.95    0.22
   0  -2  20    1.90    0.22
   0  -2 -20    1.68    0.20
   0  -2  21    3.85    0.29
   0   2 -21    3.70    0.25
   0  -2 -21    3.27    0.27
   0   2  21    3.91    0.29
   0  -2 -22    6.38    0.43
   0   2 -22    8.12    0.42
   0   2  22    7.71    0.45
   0  -2  22    7.30    0.45
   0  -2  23    0.18    0.22
   0  -2 -23    0.25    0.19
   0   2 -23    0.58    0.18
   0   2  23    0.45    0.22
   0  -2  24    0.21    0.23
   0  -2 -24   -0.23    0.20
   0   2 -24   -0.12    0.20
   0   2  24   -0.03    0.23
   0  -2  25    1.21    0.26
   0  -2 -25    1.18    0.23
   0   2 -25    1.57    0.22
   0   2  25    1.37    0.27
   0  -2  26    0.51    0.26
   0  -2 -26    0.14    0.22
   0   2 -26    0.27    0.21
   0   2  26    0.18    0.27
   0   2  27   -0.13    0.27
   0  -2 -27   -0.30    0.22
   0  -2  27    0.10    0.26
   0   2  28   -0.22    0.29
   0  -2 -28    0.07    0.23
   0  -2  28    0.24    0.28
   0  -2  29    0.56    0.29
   0   2  29   -0.10    0.30
   0  -2  30    1.22    0.32
   0   2  30    1.56    0.33
   0  -2  31    0.31    0.33
   0   2  31   -0.21    0.33
   0  -2  32    0.22    0.34
   0   2  32    0.84    0.34
   0  -2  33   -0.11    0.36
   0  -2  34    0.53    0.36
   0  -2  35   -0.04    0.38
   0   3   0   -0.09    0.10
   0   3   1   25.08    1.29
   0   3  -1   26.31    1.29
   0   3   2    3.92    0.24
   0   3  -2    4.18    0.24
   0   3   3    9.23    0.47
   0   3   3    8.30    0.45
   0   3  -3    9.89    0.47
   0   3   4   15.85    0.78
   0   3   4   14.00    0.77
   0   3  -4   17.69    0.78
   0   3   5   -0.10    0.11
   0   3   5    0.02    0.06
   0   3  -6   34.67    1.75
   0   3   6   35.09    1.75
   0   3   6   36.89    1.76
   0  -3   7   11.56    0.56
   0   3   7    9.87    0.54
   0   3  -7   10.66    0.54
   0   3   7   12.33    0.56
   0  -3  -7   10.29    0.54
   0   3   8    9.19    0.53
   0   3  -8   10.45    0.53
   0  -3   8   11.66    0.55
   0   3   8   11.46    0.55
   0  -3  -8   10.28    0.53
   0  -3  -9    7.96    0.43
   0   3  -9    8.03    0.43
   0  -3   9    8.83    0.45
   0   3   9    9.00    0.45
   0  -3 -10    0.01    0.09
   0   3 -10    0.10    0.09
   0   3  10    0.10    0.13
   0  -3  10    0.02    0.11
   0  -3 -11    1.82    0.14
   0   3  11    1.99    0.16
   0  -3  11    1.67    0.15
   0   3 -11    1.47    0.13
   0  -3 -12    0.04    0.10
   0   3 -12    0.03    0.10
   0   3  12   -0.20    0.13
   0  -3  12   -0.08    0.13
   0  -3 -13    2.09    0.17
   0   3  13    2.32    0.19
   0  -3  13    2.23    0.19
   0   3 -13    2.40    0.16
   0  -3 -14    0.29    0.12
   0   3 -14    0.08    0.11
   0   3  14    0.15    0.15
   0  -3  14    0.32    0.15
   0   3 -15    1.09    0.13
   0  -3  15    1.18    0.17
   0  -3 -15    0.96    0.14
   0   3  15    1.11    0.17
   0   3 -16    0.52    0.12
   0   3  16    0.40    0.17
   0  -3  16    0.49    0.18
   0  -3 -16    0.32    0.14
   0   3 -17    0.76    0.13
   0   3  17    0.69    0.19
   0  -3 -17    1.06    0.16
   0  -3  17    0.72    0.21
   0   3 -18    0.15    0.14
   0  -3 -18    0.00    0.16
   0  -3  18    0.07    0.21
   0   3 -19   -0.15    0.14
   0  -3  19   -0.06    0.22
   0  -3 -19    0.25    0.17
   0  -3 -20    2.29    0.22
   0   3 -20    2.30    0.20
   0  -3  20    2.27    0.27
   0  -3 -21    1.80    0.22
   0  -3  21    1.96    0.27
   0   3 -21    2.38    0.20
   0   3 -22    2.91    0.23
   0  -3  22    2.74    0.31
   0  -3 -22    2.66    0.26
   0  -3  23    2.24    0.30
   0   3 -23    2.46    0.22
   0  -3 -23    2.29    0.25
   0   3  24    0.31    0.26
   0  -3  24    0.44    0.28
   0   3 -24    0.23    0.19
   0  -3 -24    0.48    0.22
   0   3  25    0.09    0.27
   0  -3  25    0.38    0.29
   0   3 -25    0.15    0.20
   0  -3 -25   -0.13    0.23
   0   3  26   -0.03    0.28
   0  -3  26    0.56    0.30
   0   3 -26    0.02    0.21
   0  -3 -26    0.19    0.23
   0   3  27    0.22    0.30
   0  -3  27    0.29    0.32
   0   3 -27    0.00    0.22
   0  -3 -27   -0.05    0.24
   0  -3  28   -0.45    0.34
   0  -3 -28    0.17    0.25
   0   3  28   -0.07    0.32
   0   3  29    1.63    0.36
   0  -3  29    2.14    0.37
   0   3  30    1.50    0.36
   0  -3  30    1.55    0.39
   0  -3  31   -0.24    0.40
   0  -3  32   -0.27    0.42
   0  -3  33    0.25    0.44
   0   4   0   26.02    1.31
   0   4  -1   11.98    0.62
   0   4   1   11.62    0.61
   0   4   2    2.97    0.21
   0   4  -2    3.23    0.22
   0  -4   3   10.62    0.59
   0   4   3   12.77    0.60
   0   4  -3   13.36    0.60
   0   4   3   10.14    0.58
   0   4   4   10.09    0.53
   0  -4   4   10.46    0.53
   0   4   4    8.96    0.51
   0   4  -4   11.87    0.54
   0   4   5    0.04    0.08
   0  -4   5    0.11    0.12
   0   4   5    0.13    0.12
   0   4  -6    4.82    0.27
   0   4   6    5.19    0.29
   0  -4   6    5.06    0.29
   0   4   6    4.73    0.26
   0   4  -7   10.25    0.52
   0   4   7    9.49    0.52
   0   4   7   10.94    0.54
   0  -4   7   10.73    0.54
   0   4   8    2.79    0.21
   0   4  -8    2.61    0.18
   0  -4   8    3.07    0.21
   0   4   8    3.30    0.21
   0   4   8    2.30    0.16
   0   4  -9   -0.11    0.10
   0   4   9    0.00    0.15
   0  -4   9    0.07    0.14
   0   4   9    0.06    0.09
   0   4   9   -0.07    0.14
   0   4  10    1.62    0.14
   0  -4 -10    1.95    0.16
   0   4  10    1.75    0.19
   0   4  10    2.15    0.19
   0   4 -10    1.86    0.15
   0  -4  10    2.27    0.19
   0  -4 -11   -0.16    0.13
   0   4 -11   -0.01    0.10
   0  -4  11   -0.11    0.18
   0   4  11    0.03    0.16
   0   4 -12    1.14    0.13
   0  -4 -12    1.09    0.15
   0  -4  12    1.18    0.21
   0   4  12    1.48    0.18
   0   4 -13    0.74    0.12
   0  -4  13    0.88    0.23
   0   4  13    0.80    0.18
   0  -4 -13    0.97    0.16
   0   4 -14   -0.15    0.12
   0  -4  14    0.10    0.24
   0  -4 -14   -0.12    0.15
   0   4  14   -0.20    0.17
   0  -4 -15    0.66    0.17
   0   4  15    0.39    0.19
   0   4 -15    0.43    0.13
   0  -4 -16    0.70    0.18
   0   4 -16    0.46    0.14
   0  -4  16    0.49    0.21
   0   4  16    0.71    0.19
   0   4  17    3.35    0.28
   0   4 -17    3.12    0.22
   0  -4 -17    3.00    0.25
   0  -4  17    3.16    0.29
   0   4  18   -0.29    0.22
   0   4 -18    0.20    0.15
   0  -4  18   -0.40    0.26
   0  -4 -19    1.95    0.23
   0  -4  19    1.58    0.30
   0   4 -19    1.75    0.18
   0   4  19    2.05    0.26
   0  -4 -20    0.31    0.21
   0  -4  20    0.55    0.31
   0   4 -20    0.38    0.16
   0   4  20    0.17    0.24
   0  -4 -21    0.37    0.22
   0  -4  21    0.83    0.35
   0   4  21    0.69    0.26
   0   4 -21    0.92    0.17
   0  -4 -22    0.08    0.23
   0  -4  22   -0.58    0.34
   0   4 -22    0.00    0.17
   0  -4 -23    0.46    0.24
   0  -4  23    0.39    0.36
   0   4 -23    0.08    0.18
   0  -4 -24    0.04    0.25
   0  -4  24   -0.05    0.37
   0   4 -24   -0.17    0.19
   0  -4 -25    0.43    0.27
   0  -4  25   -0.65    0.39
   0   4 -25   -0.13    0.20
   0  -4  26   -0.13    0.41
   0  -4 -26    0.12    0.28
   0  -4  27    0.25    0.42
   0  -4 -27    0.25    0.29
   0  -4  28    0.14    0.44
   0   4  28    0.24    0.35
   0  -4 -28    0.43    0.30
   0  -4  29   -0.28    0.46
   0  -4  30    0.50    0.49
   0  -4  31    0.29    0.50
   0   5   0    0.01    0.15
   0  -5   0   -0.10    0.14
   0   5   1    0.42    0.15
   0   5  -1    0.32    0.16
   0  -5  -1    0.44    0.15
   0  -5   1    0.40    0.14
   0  -5   2    0.14    0.13
   0   5   2   -0.08    0.15
   0   5  -2    0.15    0.15
   0   5  -3    1.74    0.18
   0   5   3    1.63    0.17
   0  -5   3    1.61    0.15
   0   5   3    1.03    0.12
   0   5  -4    0.54    0.17
   0  -5   4    0.20    0.14
   0   5   4    0.52    0.15
   0   5   4    0.32    0.09
   0   5   5    0.05    0.09
   0  -5   5   -0.07    0.14
   0   5   5    0.32    0.15
   0   5  -5   -0.07    0.17
   0   5   6    0.12    0.09
   0  -5   6   -0.04    0.14
   0   5  -6    0.02    0.12
   0   5   6   -0.09    0.15
   0   5   7    2.92    0.20
   0   5   7    3.86    0.24
   0  -5   7    3.65    0.25
   0   5  -7    4.08    0.23
   0   5   8    3.32    0.24
   0  -5   8    2.94    0.24
   0   5   8    3.97    0.25
   0   5   8    2.68    0.19
   0   5  -8    3.26    0.21
   0   5  -9    0.48    0.14
   0   5   9    0.33    0.11
   0   5   9    0.46    0.17
   0  -5   9    0.32    0.17
   0   5   9    0.27    0.18
   0  -5  10   15.43    0.80
   0   5  10   14.39    0.79
   0   5 -10   16.05    0.78
   0   5  10   13.31    0.77
   0   5  10   18.27    0.81
   0   5 -11    0.39    0.14
   0   5  11    0.16    0.12
   0  -5  11    0.31    0.20
   0   5  11    0.04    0.19
   0   5  11    0.32    0.18
   0   5 -12    0.17    0.13
   0  -5  12    0.15    0.23
   0   5  12   -0.13    0.20
   0   5  12    0.17    0.20
   0   5 -13    0.40    0.14
   0  -5  13    0.44    0.24
   0   5  13    0.21    0.20
   0   5 -14    1.49    0.16
   0   5  14    1.21    0.23
   0  -5  14    1.42    0.27
   0   5  14    1.35    0.23
   0   5  15    0.23    0.22
   0  -5 -15   -0.18    0.21
   0   5 -15   -0.15    0.14
   0  -5  15   -0.07    0.28
   0   5  15    0.18    0.22
   0   5  16    6.25    0.44
   0   5  16    7.01    0.45
   0  -5 -16    7.60    0.45
   0  -5  16    7.68    0.51
   0   5 -16    7.08    0.40
   0   5  17    3.95    0.34
   0  -5 -17    4.73    0.34
   0   5 -17    3.75    0.26
   0  -5  17    5.06    0.44
   0   5 -18    2.87    0.23
   0  -5  18    4.38    0.46
   0   5  18    3.05    0.31
   0  -5 -18    3.16    0.32
   0  -5  19    5.13    0.50
   0   5 -19    3.16    0.24
   0   5  19    3.24    0.34
   0  -5 -19    3.32    0.34
   0  -5  20    0.34    0.48
   0   5  20    0.68    0.28
   0   5 -20    0.53    0.17
   0  -5 -20    0.58    0.30
   0   5  21    2.70    0.33
   0  -5 -21    2.94    0.36
   0  -5  21    3.98    0.57
   0   5 -21    2.02    0.22
   0   5  22    1.95    0.34
   0  -5 -22    2.80    0.38
   0  -5  22    4.33    0.62
   0   5 -22    2.20    0.22
   0   5  23    0.64    0.31
   0  -5 -23    0.13    0.34
   0  -5  23    1.01    0.61
   0   5  24    0.92    0.34
   0  -5 -24    1.95    0.38
   0  -5  24    3.22    0.69
   0   5  25    0.02    0.34
   0  -5 -25    0.26    0.38
   0  -5 -26    0.12    0.40
   0  -5 -27    0.20    0.42
   0   6   0    1.81    0.21
   0  -6   0    1.40    0.20
   0  -6   1    0.91    0.18
   0   6   1    1.32    0.20
   0   6  -1    1.23    0.21
   0  -6  -1    0.91    0.19
   0  -6   2    1.05    0.18
   0  -6  -2    1.05    0.19
   0   6  -2    0.83    0.20
   0   6   2    0.97    0.19
   0   6   3    0.02    0.18
   0   6  -3    0.06    0.20
   0  -6   3   -0.02    0.16
   0   6   3   -0.06    0.11
   0   6  -4    3.02    0.25
   0   6   4    1.48    0.16
   0  -6   4    1.91    0.20
   0   6   4    2.70    0.22
   0   6   5   10.63    0.51
   0  -6   5    9.27    0.50
   0   6  -5   11.56    0.53
   0   6   5    7.28    0.47
   0   6   6    1.31    0.19
   0  -6   6    1.20    0.19
   0   6  -6    1.24    0.17
   0   6   6    0.80    0.13
   0   6   7    2.54    0.22
   0   6  -7    2.16    0.20
   0   6   7    1.54    0.15
   0   6   7    2.17    0.23
   0  -6   7    1.81    0.21
   0   6   8    3.71    0.28
   0  -6   8    3.72    0.28
   0   6  -8    3.84    0.26
   0   6   8    5.00    0.29
   0   6   8    3.29    0.24
   0   6   9    1.87    0.24
   0   6   9    1.20    0.15
   0  -6   9    1.61    0.23
   0   6  -9    1.75    0.19
   0   6   9    1.63    0.21
   0   6 -10    0.34    0.17
   0   6  10    0.07    0.14
   0  -6  10   -0.23    0.22
   0   6  10    0.49    0.21
   0   6  10    0.18    0.22
   0   6  11   16.75    0.77
   0   6  11   12.06    0.73
   0   6 -11   15.48    0.73
   0  -6  11   13.68    0.77
   0   6  11   13.73    0.76
   0   6 -12    5.08    0.31
   0   6  12    5.53    0.37
   0  -6  12    4.89    0.38
   0   6  12    4.58    0.35
   0  -6  13    1.86    0.29
   0   6  13    1.94    0.26
   0   6 -13    2.27    0.20
   0   6  13    1.91    0.27
   0  -6  14    0.65    0.29
   0   6  14    0.11    0.24
   0   6  14    0.37    0.25
   0   6 -14    0.28    0.16
   0  -6  15    0.27    0.31
   0   6  15    0.26    0.24
   0   6  15   -0.08    0.26
   0   6 -15    0.08    0.15
   0   6  16    0.74    0.27
   0   6 -16    0.50    0.17
   0  -6  16    0.68    0.35
   0   6  17   -0.13    0.27
   0   6 -17    0.07    0.17
   0  -6  17   -0.36    0.40
   0   6  18    0.30    0.28
   0   6 -18    0.10    0.17
   0  -6  18    0.56    0.41
   0   6  19    0.43    0.30
   0   6 -19    0.07    0.17
   0  -6  19    0.48    0.44
   0  -6  20    0.47    0.48
   0   6  20   -0.41    0.31
   0  -6  21    0.46    0.53
   0   6  21    0.06    0.32
   0  -6  22    0.39    0.58
   0   6  23    0.24    0.35
   0  -6  23    1.97    0.65
   0  -6 -23    2.12    0.55
   0   6  24   -0.25    0.36
   0  -6 -24   -0.33    0.56
   0  -6  24    0.65    0.71
   0  -6  25    0.24    0.78
   0  -6  26    0.03    0.85
   0  -6  27   -0.06    0.94
   0  -7   0   -0.15    0.21
   0   7   0   -0.02    0.23
   0  -7   1    4.13    0.32
   0  -7  -1    3.13    0.31
   0   7   1    4.26    0.32
   0   7  -1    4.62    0.32
   0   7   2    0.38    0.14
   0  -7   2    0.75    0.21
   0   7  -2    0.73    0.24
   0   7   2    1.07    0.22
   0  -7   3    1.54    0.23
   0   7   3    1.18    0.15
   0   7  -3    1.86    0.26
   0   7   3    1.97    0.24
   0   7   4    1.23    0.16
   0   7  -4    1.85    0.28
   0   7   4    2.11    0.24
   0  -7   4    1.84    0.23
   0   7   5    0.16    0.13
   0  -7   5    0.26    0.20
   0   7  -5    0.81    0.26
   0   7   5   -0.04    0.21
   0   7   6    0.45    0.13
   0   7   6    0.89    0.21
   0  -7   6    0.67    0.21
   0   7  -6    0.43    0.19
   0   7   6    0.97    0.20
   0   7   7   -0.14    0.12
   0   7   7   -0.04    0.20
   0  -7   7    0.36    0.20
   0   7   7   -0.20    0.20
   0   7  -7    0.18    0.20
   0  -7   8    0.11    0.22
   0   7   8    0.03    0.21
   0   7  -8    0.52    0.20
   0   7   8    0.31    0.21
   0   7   8    0.02    0.13
   0  -7   9    0.09    0.23
   0   7   9   -0.07    0.22
   0   7   9    0.03    0.13
   0   7   9   -0.07    0.21
   0   7  -9   -0.05    0.20
   0   7  10    0.76    0.24
   0  -7  10    0.75    0.24
   0   7  10    0.64    0.15
   0   7  10    0.81    0.23
   0   7 -10    0.42    0.19
   0   7  11    0.09    0.17
   0  -7  11    1.16    0.26
   0   7  11    1.25    0.24
   0   7 -11    0.71    0.19
   0   7  12    0.04    0.17
   0   7  12    0.87    0.26
   0  -7  12    0.46    0.27
   0   7 -12    0.83    0.19
   0  -7  13    0.33    0.29
   0   7  13   -0.13    0.27
   0   7 -13    0.16    0.18
   0  -7  14    0.12    0.32
   0   7  14   -0.13    0.27
   0   7 -14   -0.06    0.17
   0  -7  15    0.63    0.35
   0   7  15    0.09    0.28
   0   7 -15    0.02    0.17
   0  -7  16   -0.35    0.37
   0   7  16    0.28    0.30
   0  -7  17    0.10    0.41
   0   7  17   -0.30    0.31
   0  -7  18    0.56    0.45
   0   7  18    0.41    0.33
   0  -7  19    0.65    0.50
   0   7  19    0.48    0.34
   0  -7  20   -0.17    0.55
   0   7  20    0.27    0.34
   0  -7  21   -0.35    0.61
   0   7  21   -0.62    0.37
   0  -7  22    0.52    0.68
   0  -7  23    0.91    0.75
   0  -7  24   -0.52    0.84
   0  -8   0    0.09    0.24
   0   8   1    0.69    0.16
   0  -8   1    0.74    0.25
   0   8   2   -0.09    0.14
   0   8   3    0.01    0.15
   0  -8   3    0.63    0.25
   0   8   4    0.31    0.24
   0   8   4   -0.07    0.14
   0  -8   4   -0.06    0.24
   0   8   5   -0.01    0.24
   0  -8   5   -0.09    0.24
   0   8   5   -0.02    0.14
   0   8  -6    0.07    0.21
   0  -8   6   -0.18    0.25
   0   8   6    0.26    0.24
   0   8  -7    0.06    0.24
   0   8   7   -0.08    0.23
   0  -8   7    0.00    0.25
   0   8   7    0.08    0.13
   0   8  -8    0.22    0.22
   0   8   8    0.06    0.23
   0  -8   8    0.20    0.25
   0   8   8    0.01    0.15
   0   8  -9    0.09    0.22
   0   8   9    0.50    0.24
   0  -8   9    0.11    0.26
   0   8   9    0.11    0.15
   0   8  10   -0.37    0.24
   0  -8  10   -0.12    0.27
   0   8  10   -0.09    0.16
   0   8  11    1.00    0.26
   0  -8  11    0.71    0.31
   0   8  11    0.11    0.18
   0   8  12    0.62    0.27
   0  -8  12    1.00    0.34
   0   8  12    0.03    0.18
   0  -8  13   -0.14    0.33
   0   8  13   -0.08    0.29
   0  -8  14   -0.55    0.36
   0   8  14    0.12    0.31
   0   8  15    0.02    0.33
   0  -8  15    0.20    0.37
   0   8  16   -0.04    0.34
   0  -8  16   -0.11    0.42
   0   8  17   -0.07    0.35
   0  -8  17   -0.02    0.46
   0   8  18    0.01    0.36
   0  -8  18    0.12    0.51
   0  -8  19    1.52    0.58
   0  -8  20    0.52    0.62
   0   9   0    0.18    0.31
   0   9   0   -0.23    0.17
   0   9   1    0.21    0.30
   0   9   1   -0.32    0.16
   0   9  -1    0.03    0.17
   0   9   2   -0.30    0.31
   0  -9   2    0.19    0.29
   0   9   2   -0.08    0.17
   0   9   3    0.02    0.31
   0  -9   3    0.37    0.29
   0   9   3    0.01    0.16
   0   9   4   -0.09    0.30
   0   9   4    0.06    0.17
   0   9   5   -0.19    0.29
   0  -9   5    0.17    0.31
   0   9   5    0.03    0.15
   0   9   6   -0.02    0.28
   0  -9   6    0.51    0.29
   0   9   6   -0.06    0.15
   0  -9   7    0.19    0.31
   0   9   7    0.45    0.27
   0  -9   8    0.24    0.31
   0   9   8    0.35    0.27
   0  -9   9    0.57    0.33
   0   9   9    0.63    0.27
   0  -9  10    1.06    0.36
   0   9  10    0.80    0.29
   0  -9  11    0.25    0.34
   0   9  11   -0.08    0.28
   0  -9  12    0.98    0.38
   0   9  12    0.52    0.30
   0  -9  13    0.46    0.39
   0   9  13   -0.27    0.31
   0  -9  14    0.77    0.41
   0   9  14    0.06    0.33
   0  -9  15    1.03    0.46
   0   9  15    0.23    0.37
   0  10   4   -0.35    0.37
   0  10   5   -0.20    0.35
   0  10   6    0.71    0.34
   0  10   7   -0.49    0.32
   0  10   8    0.38    0.32
   0  10   9    0.13    0.32
   0  10  10    0.36    0.33
  -1   0  33   -0.06    0.34
  -1   0  32    0.18    0.32
  -1   0  31    0.33    0.31
  -1   0  30    0.44    0.29
  -1   0  29    0.16    0.27
  -1   0  28    1.09    0.27
  -1   0  27    0.28    0.24
   1   0 -26   -0.36    0.23
  -1   0  26    0.22    0.22
   1   0 -25    0.08    0.22
  -1   0  25    0.14    0.22
   1   0 -24    0.30    0.21
  -1   0  24    0.33    0.21
   1   0 -23    0.20    0.19
  -1   0  23    0.05    0.21
  -1   0  22   22.77    1.19
   1   0 -22   23.60    1.19
   1   0 -21   -0.01    0.17
  -1   0  21   -0.18    0.18
  -1   0  20    8.57    0.49
   1   0 -20    8.77    0.48
   1   0 -19    0.04    0.15
  -1   0  19    0.10    0.16
  -1   0  18    4.17    0.27
   1   0 -18    4.06    0.26
   1   0 -17    0.09    0.13
  -1   0  17    0.02    0.13
  -1   0  16    1.56    0.16
   1   0 -16    1.65    0.16
   1   0 -15    0.12    0.12
  -1   0  15    0.02    0.11
   1   0 -14    4.15    0.25
   1   0 -13   -0.09    0.12
   1   0 -12    0.69    0.12
   1   0 -11    0.05    0.10
   1   0 -10   38.84    1.93
   1   0  -9    0.08    0.10
   1   0  -8   26.63    1.33
   1   0  -7   -0.03    0.09
   1   0  -6   11.18    0.58
  -1   0   6   11.54    0.57
  -1   0   5    0.02    0.06
   1   0  -5   -0.08    0.08
   1   0  -4  135.52    6.73
  -1   0   4  136.62    6.73
  -1   0   3    0.18    0.05
   1   0  -3   -0.01    0.06
  -1   0   2   20.88    1.03
   1   0  -2   20.57    1.03
  -1   0   1    0.01    0.03
   1   0  -1   -0.03    0.05
   1   0   0    8.09    0.42
  -1   0   0    8.17    0.42
   1   0   0    8.51    0.42
  -1   0   0    8.75    0.42
  -1   0  -1    0.11    0.04
   1   0   1    0.08    0.03
   1   0   2   10.33    0.54
  -1   0  -2   11.26    0.54
  -1   0  -3    0.10    0.06
   1   0   8   40.05    1.99
   1   0   9    0.04    0.08
   1   0  10    9.98    0.51
   1   0  11   -0.01    0.09
   1   0  12    3.57    0.21
   1   0  13   -0.01    0.10
   1   0  14    1.99    0.15
   1   0  15    0.06    0.11
   1   0  16    4.31    0.26
   1   0  17   -0.02    0.13
   1   0  18    3.15    0.22
   1   0  19   -0.20    0.15
   1   0  20   47.56    2.38
   1   0  21   -0.16    0.18
   1   0  22   11.71    0.63
   1   0  23   -0.21    0.19
   1   0  24    0.40    0.21
   1   0  25   -0.16    0.21
   1   0  26    0.87    0.23
   1   0  27    0.01    0.22
   1   0  28    0.22    0.24
   1   0  29   -0.31    0.24
   1   0  30    0.21    0.26
   1   0  31   -0.18    0.27
   1   0  32   -0.02    0.29
   1   0  33   -0.08    0.30
   1   0  34    0.75    0.30
  -1  -1  34    0.99    0.38
  -1  -1  33    0.33    0.35
  -1  -1  32    0.02    0.33
  -1   1  32    0.48    0.32
  -1  -1  31    0.49    0.32
  -1   1  31    0.28    0.30
  -1  -1  30   -0.01    0.30
  -1   1  30   -0.54    0.30
  -1  -1  29    0.26    0.30
  -1   1  29    0.37    0.29
  -1   1  28   -0.03    0.26
  -1  -1  28    0.14    0.27
  -1  -1  27    0.29    0.26
  -1   1  27    0.60    0.25
   1   1 -27   -0.16    0.24
  -1  -1  26    0.33    0.25
  -1   1  26    0.54    0.24
   1   1 -26    0.42    0.22
  -1   1  25    1.26    0.24
  -1  -1  25    1.06    0.26
   1   1 -25    1.44    0.22
  -1   1  24    2.01    0.25
  -1  -1  24    2.17    0.26
   1  -1 -24    2.16    0.25
   1   1 -24    2.19    0.23
   1   1 -23    2.40    0.22
  -1   1  23    1.75    0.24
  -1  -1  23    1.51    0.24
   1  -1 -23    1.83    0.24
  -1   1  22   12.17    0.65
  -1  -1  22   11.36    0.65
   1   1 -22   12.29    0.64
   1  -1 -22   11.87    0.65
  -1   1  21    4.51    0.32
   1   1 -21    5.15    0.31
  -1  -1  21    4.38    0.31
   1  -1 -21    4.80    0.32
  -1   1  20   20.82    1.09
   1   1 -20   22.02    1.08
  -1  -1  20   19.73    1.08
   1  -1 -20   21.94    1.08
  -1   1  19    1.93    0.21
   1  -1 -19    1.99    0.20
  -1  -1  19    1.74    0.19
   1   1 -19    1.84    0.19
  -1  -1  18    2.35    0.20
   1  -1 -18    2.48    0.20
   1   1 -18    2.28    0.19
  -1  -1  17    0.82    0.15
   1  -1 -17    0.87    0.15
   1   1 -17    0.76    0.15
  -1  -1  16    3.10    0.21
   1  -1 -16    2.68    0.21
   1   1 -16    3.15    0.21
  -1  -1  15    8.56    0.45
   1  -1 -15    7.81    0.45
   1   1 -15    8.88    0.45
   1   1 -14    1.25    0.14
  -1  -1  14    1.31    0.14
   1  -1 -14    1.03    0.14
   1   1 -13    0.98    0.13
  -1  -1  13    1.11    0.13
   1  -1 -13    0.62    0.13
  -1  -1  12   18.89    0.92
   1  -1 -12   17.22    0.92
   1   1 -12   18.33    0.92
  -1  -1  11   45.96    2.24
   1  -1 -11   43.38    2.24
  -1   1  11   45.17    2.25
   1   1 -11   45.81    2.24
  -1  -1  10    4.27    0.24
  -1   1  10    4.20    0.24
   1   1 -10    4.24    0.24
   1  -1 -10    3.68    0.24
   1   1  -9    1.17    0.11
  -1   1   9    1.15    0.11
   1  -1  -9    0.95    0.12
   1  -1  -8   21.27    1.09
  -1   1   8   21.63    1.09
   1   1  -8   22.43    1.09
   1  -1  -7   12.75    0.70
  -1   1   7   14.30    0.70
   1   1  -7   14.31    0.70
   1  -1  -6    4.07    0.26
   1   1  -6    5.39    0.26
  -1   1   6    5.10    0.26
   1  -1  -5   13.27    0.75
   1   1  -5   16.25    0.75
  -1   1   5   15.14    0.75
   1   1  -4  141.62    7.01
  -1   1   4  141.93    7.01
   1   1  -3   66.83    3.28
  -1   1   3   65.75    3.28
  -1   1   2   41.67    2.07
   1   1  -2   41.57    2.07
  -1  -1   2   41.90    2.07
  -1   1   1  301.02   14.48
  -1  -1   1  288.66   14.48
   1   1  -1  283.48   14.48
  -1   1   0  102.44    5.04
  -1  -1   0  106.49    5.04
  -1   1   0   97.38    5.04
   1   1   0  103.34    5.05
  -1   1  -1   60.81    3.06
  -1  -1  -1   63.40    3.07
   1   1   1   62.12    3.07
  -1  -1  -1   62.36    3.07
  -1  -1  -2   88.12    4.26
   1   1   2   85.81    4.26
  -1  -1  -2   84.26    4.26
   1   1   3   86.31    4.27
   1   1   4  188.61    9.33
   1  -1   5   59.30    2.94
   1   1   5   60.22    2.95
   1  -1   6   23.11    1.15
   1  -1   7   15.46    0.77
   1  -1   8    4.08    0.22
   1  -1   9    1.68    0.11
   1  -1  10   10.27    0.52
   1  -1  11   10.29    0.50
  -1  -1 -11    8.63    0.51
   1  -1  12    6.04    0.32
   1  -1  13    3.89    0.24
   1   1  13    5.01    0.26
   1  -1  14    3.09    0.20
   1   1  14    3.47    0.21
   1  -1  15    2.56    0.17
   1   1  15    2.31    0.18
   1  -1  16    1.53    0.15
   1   1  16    1.72    0.16
   1  -1  17    2.97    0.21
   1   1  17    3.45    0.23
   1  -1  18    1.49    0.16
   1  -1  19    7.02    0.41
   1   1  19    7.81    0.42
   1  -1  20    3.74    0.28
   1   1  20    4.82    0.29
   1   1  21    1.46    0.20
   1  -1  21    1.44    0.18
   1  -1  22   16.74    0.89
   1   1  22   17.67    0.90
   1   1  23    2.80    0.26
   1  -1  23    2.61    0.23
   1   1  24    0.56    0.22
   1  -1  24    0.43    0.19
   1   1  25    1.57    0.25
   1  -1  25    1.39    0.22
   1   1  26    0.87    0.24
   1  -1  26    0.77    0.22
   1   1  27   -0.20    0.25
   1  -1  27    0.16    0.23
   1   1  28    0.39    0.26
   1  -1  28    0.28    0.23
   1   1  29   -0.11    0.28
   1  -1  29    0.12    0.24
   1   1  30    0.17    0.28
   1  -1  30    0.26    0.25
   1   1  31    0.95    0.30
   1  -1  31    0.63    0.28
   1   1  32   -0.35    0.31
   1  -1  32   -0.02    0.29
   1  -1  33    0.22    0.30
   1   1  33    0.31    0.31
   1  -1  34   -0.14    0.31
   1  -1  35    0.09    0.33
  -1  -2  34    0.00    0.39
  -1  -2  33    0.13    0.37
  -1  -2  32    0.31    0.36
  -1   2  31   -0.04    0.33
  -1  -2  31   -0.30    0.35
  -1   2  30    1.31    0.32
  -1  -2  30    0.57    0.34
  -1   2  29    1.25    0.31
  -1  -2  29    1.29    0.33
   1  -2 -29    0.52    0.25
   1  -2 -28    0.64    0.23
  -1   2  28    1.00    0.29
   1   2 -28    0.62    0.25
  -1  -2  28    0.30    0.31
  -1   2  27    0.04    0.28
   1   2 -27   -0.04    0.23
  -1  -2  27   -0.29    0.29
  -1   2  26    1.20    0.28
   1   2 -26    1.53    0.23
  -1  -2  26    1.22    0.29
  -1   2  25    0.77    0.26
   1   2 -25    0.88    0.21
  -1  -2  25    0.31    0.27
  -1   2  24    1.09    0.26
  -1  -2  24    0.80    0.26
   1   2 -24    0.78    0.21
  -1   2  23    4.66    0.35
   1   2 -23    4.80    0.32
  -1  -2  23    4.56    0.35
   1   2 -22    1.42    0.20
  -1  -2  22    1.01    0.25
   1   2 -21    1.69    0.20
  -1  -2  21    1.65    0.24
  -1  -2  20    2.01    0.24
   1   2 -20    2.34    0.21
   1   2 -19    3.83    0.25
  -1  -2  19    3.42    0.28
  -1  -2  18   18.45    0.96
   1  -2 -18   17.64    0.96
   1   2 -18   19.74    0.95
   1   2 -17    0.07    0.14
   1  -2 -17   -0.12    0.16
  -1  -2  17    0.03    0.17
   1   2 -16    0.54    0.14
  -1  -2  16    0.61    0.16
   1  -2 -16    0.60    0.15
   1  -2 -15    2.23    0.19
   1   2 -15    2.54    0.19
  -1   2  15    2.36    0.20
  -1  -2  15    2.35    0.20
  -1   2  14    6.15    0.37
   1  -2 -14    6.24    0.37
   1   2 -14    7.41    0.37
  -1  -2  14    6.61    0.37
  -1   2  13    3.00    0.21
   1  -2 -13    2.77    0.22
   1   2 -13    3.24    0.21
  -1  -2  13    3.37    0.22
  -1   2  12    6.88    0.38
  -1  -2  12    7.25    0.38
   1  -2 -12    6.40    0.38
   1   2 -12    7.13    0.37
  -1  -2  11    4.66    0.26
   1   2 -11    4.60    0.25
   1  -2 -11    3.77    0.26
  -1   2  11    4.27    0.26
  -1  -2  10   74.13    3.53
   1   2 -10   71.88    3.52
   1  -2 -10   66.54    3.53
  -1   2  10   71.27    3.53
  -1  -2   9    3.68    0.20
   1  -2  -9    2.54    0.18
   1   2  -9    3.75    0.20
  -1   2   9    3.25    0.20
   1  -2  -8   14.87    0.91
   1   2  -8   21.80    0.92
  -1  -2   8   20.24    0.92
  -1   2   8   19.27    0.92
   1  -2  -7    2.25    0.15
   1   2  -7    3.03    0.17
  -1  -2   7    3.24    0.17
  -1   2   7    2.84    0.17
   1  -2  -6    1.67    0.10
  -1   2   6    2.09    0.13
  -1  -2   6    2.07    0.13
   1   2  -6    2.01    0.14
  -1   2   5    4.01    0.20
   1  -2  -5    3.09    0.18
  -1  -2   5    4.31    0.21
   1   2  -5    3.80    0.20
   1   2  -4    7.70    0.41
  -1  -2   4    8.17    0.41
  -1   2   4    7.89    0.40
  -1  -2   3    4.00    0.24
  -1   2   3    4.71    0.23
  -1  -2   2    6.07    0.35
  -1   2   2    6.88    0.35
   1   2  -2    6.95    0.36
  -1   2   2    6.76    0.34
  -1   2   1   25.37    1.25
  -1  -2   1   22.65    1.25
   1   2  -1   26.53    1.25
  -1   2   1   25.55    1.24
  -1   2   0    9.21    0.47
  -1  -2   0    8.94    0.48
   1   2   0   10.00    0.48
  -1   2   0    9.58    0.48
  -1   2  -1    7.09    0.36
  -1  -2  -1    6.67    0.37
  -1   2  -1    7.01    0.37
   1   2   1    7.70    0.38
  -1   2  -2    3.11    0.16
   1   2   2    2.90    0.17
  -1  -2  -2    3.01    0.18
   1   2   2    3.46    0.19
  -1   2  -2    3.53    0.18
   1  -2   2    2.94    0.17
  -1  -2  -3   20.82    1.10
   1  -2   3   21.50    1.10
   1   2   3   23.11    1.10
   1   2   3   21.85    1.10
  -1   2  -3   22.66    1.10
   1   2   4   12.49    0.65
   1  -2   4   13.47    0.65
   1   2   5    6.03    0.32
   1  -2   5    6.11    0.32
  -1  -2  -6    3.74    0.20
   1   2   6    3.41    0.20
   1  -2   7    8.87    0.47
  -1   2  -7    9.47    0.47
   1   2   7   10.27    0.49
  -1  -2  -7    9.92    0.48
   1  -2   8   86.15    4.37
  -1   2  -8   88.13    4.37
  -1  -2  -8   91.26    4.38
   1   2   8   92.09    4.38
   1  -2   9   16.96    0.86
  -1   2  -9   17.00    0.86
  -1  -2  -9   18.51    0.87
  -1   2 -10   85.52    4.34
   1  -2  10   88.66    4.34
  -1  -2 -10   90.85    4.35
   1  -2  11    5.26    0.29
  -1  -2 -11    5.83    0.30
  -1   2 -11    5.27    0.28
   1  -2  12   13.17    0.66
  -1  -2 -12   12.61    0.67
  -1   2 -12   13.24    0.66
   1  -2  13    9.20    0.50
  -1  -2 -13   10.13    0.51
  -1   2 -13    9.85    0.49
   1  -2  14   13.29    0.70
  -1  -2 -14   14.52    0.71
  -1   2 -14   13.71    0.69
  -1   2 -15    0.86    0.11
   1  -2  15    0.74    0.12
  -1  -2 -15    0.92    0.15
   1  -2  16    1.95    0.16
  -1  -2 -16    2.00    0.19
  -1   2 -16    2.01    0.15
   1   2  17    0.09    0.16
  -1   2 -17    0.10    0.11
   1  -2  17   -0.08    0.13
  -1  -2 -17    0.08    0.15
   1  -2  18    3.07    0.22
   1   2  18    4.05    0.25
  -1  -2 -18    3.07    0.24
  -1   2 -18    2.58    0.21
  -1  -2 -19    1.19    0.19
   1   2  19    1.07    0.19
   1  -2  19    1.13    0.17
  -1  -2 -20    0.43    0.19
   1   2  20    0.40    0.20
   1  -2  20    0.33    0.16
  -1  -2 -21    0.89    0.20
   1  -2  21    0.97    0.18
  -1  -2 -22    3.02    0.27
   1  -2  22    3.34    0.26
   1   2  22    3.32    0.29
  -1  -2 -23    1.51    0.24
   1  -2  23    1.81    0.23
   1   2  23    2.13    0.25
  -1  -2 -24    2.29    0.27
   1  -2  24    2.66    0.26
   1   2  24    3.09    0.29
  -1  -2 -25    2.59    0.28
   1   2  25    3.25    0.30
   1  -2  25    2.75    0.27
   1   2  26    0.45    0.26
  -1  -2 -26    0.55    0.24
   1  -2  26    0.13    0.24
   1   2  27    0.46    0.27
   1  -2  27    0.70    0.25
   1   2  28    3.41    0.35
   1  -2  28    3.41    0.33
   1   2  29    0.49    0.31
   1  -2  29    0.67    0.29
   1   2  30    0.01    0.31
   1  -2  30    0.32    0.29
   1   2  31    0.81    0.33
   1  -2  31    0.67    0.30
   1   2  32    2.07    0.38
   1  -2  32    2.86    0.35
   1  -2  33    0.65    0.33
   1  -2  34    0.29    0.35
  -1  -3  34    0.75    0.45
  -1  -3  33    0.11    0.44
  -1  -3  32    0.07    0.42
  -1  -3  31    0.71    0.41
  -1  -3  30    0.33    0.40
  -1   3  30    0.69    0.35
   1  -3 -29    0.01    0.27
  -1   3  29    0.13    0.34
  -1  -3  29    0.09    0.39
   1   3 -28    0.26    0.24
   1  -3 -28   -0.15    0.26
  -1   3  28    0.26    0.32
  -1  -3  28    0.53    0.38
   1   3 -27    0.62    0.23
   1  -3 -27    0.53    0.25
  -1   3  27    0.37    0.31
  -1  -3  27    0.42    0.36
   1   3 -26    0.18    0.22
  -1  -3  26    0.03    0.35
   1  -3 -26    0.01    0.24
   1   3 -25    0.20    0.21
  -1  -3  25    0.54    0.33
   1  -3 -25    0.08    0.23
   1   3 -24    0.93    0.21
  -1  -3  24    1.46    0.32
   1  -3 -24    1.03    0.23
   1   3 -23    1.28    0.21
  -1  -3  23    1.23    0.31
   1  -3 -23    1.17    0.23
   1   3 -22   -0.08    0.19
  -1  -3  22    0.10    0.29
   1  -3 -22    0.40    0.21
   1   3 -21    0.93    0.19
  -1  -3  21    0.86    0.28
   1  -3 -21    0.73    0.20
   1  -3 -20   -0.02    0.18
  -1  -3  20   -0.08    0.25
   1   3 -20    0.33    0.17
  -1   3  20   -0.50    0.22
   1   3 -19    2.11    0.20
  -1   3  19    1.75    0.23
   1  -3 -19    1.49    0.20
  -1  -3  19    1.78    0.26
   1   3 -18    1.41    0.18
  -1   3  18    1.31    0.21
   1  -3 -18    1.19    0.18
  -1  -3  18    1.45    0.24
   1   3 -17   -0.09    0.15
  -1   3  17   -0.03    0.18
   1  -3 -17    0.09    0.14
  -1  -3  17    0.09    0.20
  -1   3  16    0.26    0.17
   1   3 -16    0.32    0.15
   1  -3 -16    0.23    0.13
  -1  -3  16    0.31    0.19
  -1   3  15   -0.06    0.16
   1   3 -15    0.17    0.14
   1  -3 -15    0.13    0.12
  -1  -3  15    0.31    0.18
   1   3 -14    1.00    0.14
   1  -3 -14    0.93    0.13
  -1   3  14    1.14    0.16
  -1  -3  14    0.76    0.17
   1  -3 -13    1.29    0.13
  -1  -3  13    1.54    0.18
   1   3 -13    1.34    0.14
  -1   3  13    1.26    0.16
  -1   3  12    9.68    0.51
  -1  -3  12    9.86    0.51
   1   3 -12    9.53    0.49
   1  -3 -12    9.11    0.49
   1   3 -11    1.60    0.13
  -1  -3  11    1.26    0.15
   1  -3 -11    1.10    0.11
  -1   3  11    1.42    0.15
  -1   3  10   17.63    0.85
   1  -3 -10   15.72    0.84
   1   3 -10   17.55    0.85
  -1  -3  10   16.98    0.85
   1   3  -9    0.65    0.12
  -1   3   9    0.30    0.12
   1  -3  -9    0.34    0.08
   1   3  -8    7.35    0.38
  -1   3   8    7.28    0.38
   1  -3  -8    6.79    0.36
  -1   3   7    1.91    0.15
   1   3  -7    1.85    0.15
  -1   3   6    1.67    0.12
   1   3  -6    2.06    0.14
  -1   3   6    1.39    0.09
  -1   3   5    6.08    0.30
  -1   3   5    5.20    0.28
  -1   3   5    6.23    0.30
  -1  -3   4   41.57    1.90
  -1   3   4   43.20    1.90
  -1   3   4   42.98    1.89
  -1   3   4   33.70    1.88
  -1   3   3    1.57    0.12
  -1  -3   3    1.68    0.14
  -1   3   3    1.54    0.13
   1   3  -3    2.02    0.17
  -1   3   2   44.90    2.20
  -1   3   2   42.63    2.21
  -1  -3   2   43.55    2.21
   1   3  -2   46.88    2.21
   1  -3  -1    7.02    0.37
  -1   3   1    6.80    0.37
  -1  -3   1    6.58    0.37
   1   3  -1    7.93    0.39
  -1   3   1    6.96    0.36
  -1  -3   0   33.56    1.76
  -1   3   0   34.09    1.76
   1   3   0   36.95    1.76
   1  -3   0   36.41    1.76
  -1   3   0   35.47    1.75
  -1   3  -1    1.62    0.14
   1  -3   1    1.54    0.13
  -1  -3  -1    1.50    0.13
   1   3   1    1.95    0.16
   1   3   2    7.74    0.43
   1  -3   2    7.65    0.43
  -1  -3  -2    8.66    0.44
   1   3   2    8.99    0.44
  -1   3  -2    8.84    0.43
  -1   3  -3    1.91    0.14
   1   3   3    1.77    0.13
   1  -3   3    1.71    0.13
   1   3   3    1.98    0.16
   1  -3   4    8.38    0.44
   1   3   4    8.25    0.45
   1   3   4    7.98    0.44
  -1   3  -4    9.42    0.44
   1   3   5    1.54    0.12
   1   3   5    1.49    0.15
   1  -3   5    1.50    0.13
  -1   3  -5    1.62    0.10
  -1  -3  -6    8.26    0.43
  -1   3  -6    8.10    0.41
   1   3   6    8.16    0.43
   1  -3   6    8.81    0.44
   1   3   6    8.49    0.44
  -1   3  -7    0.33    0.05
  -1  -3  -7    0.33    0.10
   1   3   7    0.31    0.12
   1  -3   7    0.44    0.11
   1   3   7    0.27    0.08
  -1  -3  -8    6.34    0.35
   1  -3   8    7.15    0.36
   1   3   8    6.84    0.34
  -1   3  -8    6.11    0.33
   1   3   9    1.23    0.12
   1  -3   9    1.33    0.15
  -1   3  -9    1.11    0.08
  -1  -3  -9    1.04    0.13
   1   3  10    4.12    0.23
  -1  -3 -10    4.61    0.24
  -1   3 -10    3.67    0.21
  -1  -3 -11    0.56    0.12
  -1   3 -11    0.24    0.07
   1   3  12    2.43    0.19
  -1   3 -12    1.38    0.12
  -1  -3 -12    1.76    0.15
   1  -3  12    1.94    0.15
  -1  -3 -13    0.22    0.12
   1  -3  13    0.17    0.12
   1   3  13    0.52    0.16
  -1   3 -13    0.24    0.08
  -1  -3 -14    0.20    0.13
   1  -3  14    0.16    0.13
  -1   3 -14    0.23    0.08
  -1   3 -15    0.14    0.09
   1  -3  15    0.06    0.16
  -1  -3 -15    0.06    0.14
  -1   3 -16    0.36    0.10
   1  -3  16    0.57    0.16
  -1  -3 -16    0.48    0.16
  -1   3 -17    0.10    0.11
   1  -3  17    0.26    0.17
  -1  -3 -17    0.40    0.16
  -1   3 -18    4.46    0.26
   1  -3  18    4.13    0.30
  -1  -3 -18    4.38    0.30
  -1  -3 -19    0.59    0.18
  -1   3 -19    0.68    0.14
   1  -3  19    0.62    0.20
  -1  -3 -20    0.02    0.18
  -1   3 -20   -0.02    0.14
   1  -3  20    0.09    0.21
  -1  -3 -21    0.50    0.20
   1   3  21    0.47    0.23
   1  -3  21    0.56    0.23
  -1  -3 -22   -0.17    0.20
   1   3  22    0.46    0.24
   1  -3  22    0.35    0.24
  -1  -3 -23    0.14    0.21
   1  -3  23    0.50    0.26
  -1  -3 -24    0.40    0.23
   1  -3  24    0.44    0.27
   1   3  24    0.65    0.27
   1  -3  25    0.31    0.28
  -1  -3 -25    0.28    0.23
   1   3  25    0.43    0.27
   1  -3  26    0.05    0.29
  -1  -3 -26    0.08    0.24
   1   3  26    0.26    0.28
   1   3  27   -0.03    0.29
   1  -3  27    0.11    0.30
   1   3  28    0.16    0.31
   1  -3  28    0.21    0.31
   1   3  29    0.17    0.32
   1  -3  29   -0.31    0.34
   1   3  30    1.28    0.36
   1  -3  30    1.09    0.36
   1  -3  31    0.55    0.37
   1  -3  32    0.40    0.39
  -1  -4  32    1.22    0.54
  -1  -4  31   -0.24    0.51
  -1  -4  30    0.24    0.49
  -1  -4  29    1.11    0.48
   1  -4 -28   -0.30    0.32
  -1  -4  28   -0.13    0.46
   1  -4 -27    0.32    0.31
  -1  -4  27    0.62    0.44
   1  -4 -26    0.44    0.30
  -1  -4  26    1.42    0.43
   1   4 -26    0.84    0.24
   1  -4 -25    0.47    0.28
  -1  -4  25    0.71    0.40
   1   4 -25    0.34    0.22
   1  -4 -24   -0.08    0.26
   1   4 -24    0.03    0.21
  -1  -4  24    0.33    0.40
  -1   4  24    0.16    0.29
   1  -4 -23    1.74    0.28
   1   4 -23    1.52    0.23
  -1  -4  23    2.25    0.40
  -1   4  23    1.49    0.30
   1  -4 -22    2.28    0.27
   1   4 -22    1.88    0.23
  -1   4  22    2.32    0.30
  -1  -4  22    2.69    0.39
   1   4 -21    0.35    0.19
  -1   4  21    0.21    0.25
   1  -4 -21    0.28    0.22
  -1  -4  21    0.17    0.32
   1   4 -20    0.93    0.19
  -1   4  20    0.54    0.24
   1  -4 -20    0.43    0.21
  -1  -4  20    1.03    0.32
  -1   4  19    1.53    0.25
   1   4 -19    1.62    0.20
  -1  -4  19    1.05    0.30
   1  -4 -19    0.84    0.21
   1   4 -18   13.46    0.72
   1  -4 -18   14.09    0.73
  -1  -4  18   14.00    0.76
  -1   4  18   13.48    0.75
   1   4 -17    6.17    0.35
  -1   4  17    5.64    0.38
   1  -4 -17    5.85    0.36
  -1  -4  17    5.70    0.40
   1   4 -16    0.82    0.16
   1  -4 -16    0.73    0.17
  -1   4  16    0.77    0.20
  -1  -4  16    0.64    0.24
   1   4 -15    1.68    0.17
  -1   4  15    1.37    0.21
   1  -4 -15    1.49    0.18
  -1  -4  14    0.45    0.24
   1   4 -14    0.69    0.15
  -1   4  14    0.63    0.18
   1  -4 -14    0.44    0.15
  -1  -4  13    0.28    0.22
   1   4 -13    0.38    0.14
  -1   4  13    0.44    0.17
   1  -4 -13    0.33    0.13
  -1   4  12    1.69    0.18
   1  -4 -12    1.61    0.15
  -1  -4  12    1.69    0.23
   1   4 -12    1.30    0.16
  -1   4  11    0.47    0.15
   1   4 -11    0.36    0.13
   1   4 -10    1.43    0.15
  -1   4  10    1.49    0.16
   1   4  -9    0.48    0.13
  -1   4   9    0.34    0.13
  -1   4   8    0.53    0.13
   1   4  -8    1.03    0.14
  -1   4   8    1.15    0.13
   1   4  -7    3.25    0.21
  -1   4   7    3.55    0.20
  -1   4   7    2.89    0.17
  -1   4   6    4.70    0.27
   1   4  -6    5.76    0.28
  -1   4   6    5.19    0.27
  -1   4   6    4.13    0.24
  -1   4   5    0.20    0.05
  -1   4   5    0.21    0.11
  -1   4   5    0.18    0.09
   1   4  -5    0.26    0.13
  -1   4   4    3.11    0.20
  -1   4   4    4.12    0.23
  -1   4   4    4.58    0.22
   1   4  -4    5.20    0.27
  -1   4   3    2.10    0.17
  -1   4   3    2.69    0.17
   1   4  -3    2.96    0.21
  -1   4   2    4.88    0.29
  -1   4   2    4.96    0.28
   1   4  -2    5.44    0.31
   1  -4  -1    4.51    0.28
  -1   4   1    4.44    0.27
  -1   4   1    4.82    0.27
   1   4  -1    5.66    0.31
   1  -4   0   13.14    0.67
  -1   4   0   12.51    0.67
   1   4   0   13.54    0.68
  -1  -4  -1    4.52    0.29
   1  -4   1    4.66    0.28
   1   4   1    5.22    0.30
  -1   4  -1    5.22    0.29
   1   4   2    5.74    0.32
   1  -4   2    5.35    0.30
  -1   4  -2    6.13    0.31
  -1  -4  -2    5.37    0.31
   1   4   2    4.45    0.29
   1  -4   3   10.51    0.54
   1   4   3   11.16    0.55
  -1   4  -3   11.78    0.55
   1   4   3    9.03    0.54
   1  -4   4    3.06    0.20
  -1  -4  -4    3.26    0.22
   1   4   4    3.08    0.22
   1   4   4    2.93    0.19
  -1   4  -4    3.31    0.21
   1  -4   5    0.03    0.10
   1   4   5   -0.01    0.13
   1   4   5    0.06    0.09
  -1   4  -6   11.65    0.60
   1   4   6   11.63    0.61
   1  -4   6   12.03    0.61
   1   4   6   12.69    0.62
   1   4   7    0.62    0.09
  -1   4  -7    0.61    0.08
   1   4   7    0.49    0.14
   1  -4   7    0.59    0.13
  -1   4  -8    3.73    0.20
   1   4   8    3.38    0.24
   1  -4   8    3.87    0.24
   1   4   8    3.35    0.21
   1   4   9    0.37    0.10
  -1   4  -9    0.24    0.07
   1  -4   9    0.19    0.14
  -1  -4  -9    0.32    0.13
   1   4   9    0.33    0.14
  -1  -4 -10    6.93    0.37
   1  -4  10    7.38    0.38
  -1   4 -10    6.13    0.34
   1   4  10    7.21    0.36
   1   4  10    6.30    0.38
   1   4  11    0.68    0.12
  -1  -4 -11    0.50    0.14
   1  -4  11    0.48    0.16
  -1   4 -11    0.41    0.08
  -1  -4 -12    0.22    0.14
  -1   4 -12    0.11    0.08
   1   4  12    0.45    0.18
   1  -4  12    0.41    0.19
  -1   4 -13    0.93    0.10
   1  -4  13    1.11    0.23
   1   4  13    0.90    0.20
  -1  -4 -13    1.18    0.17
  -1  -4 -14    1.93    0.20
  -1   4 -14    1.96    0.14
   1   4  14    2.27    0.24
   1  -4  14    2.74    0.28
   1   4  15    0.69    0.20
  -1   4 -15    0.30    0.09
  -1  -4 -15    0.46    0.18
   1  -4  15    0.73    0.28
   1   4  16    0.36    0.21
  -1   4 -16    0.45    0.10
  -1  -4 -16    0.15    0.19
   1  -4  17    1.91    0.24
   1   4  17    2.26    0.24
  -1   4 -17    1.52    0.14
  -1  -4 -17    1.11    0.22
  -1   4 -18    2.32    0.18
   1   4  18    3.35    0.28
  -1  -4 -18    2.27    0.25
   1  -4  18    2.74    0.28
  -1   4 -19    3.43    0.22
  -1  -4 -19    3.34    0.29
   1  -4  19    3.79    0.33
   1  -4  20    3.41    0.35
  -1  -4 -20    2.60    0.26
  -1   4 -20    2.36    0.19
   1  -4  21    0.36    0.32
  -1  -4 -21    0.09    0.23
  -1   4 -21    0.00    0.15
   1  -4  22    1.24    0.35
  -1  -4 -22    0.64    0.24
   1  -4  23    0.41    0.35
  -1  -4 -23    0.21    0.25
   1  -4  24    0.38    0.36
  -1  -4 -24    0.46    0.26
   1  -4  25    0.71    0.38
  -1  -4 -25    0.48    0.27
   1   4  25    0.53    0.31
   1  -4  26    0.49    0.40
   1   4  26    0.19    0.32
  -1  -4 -26    0.44    0.27
   1   4  27    0.33    0.33
   1  -4  27    0.56    0.42
   1   4  28    1.29    0.36
   1  -4  28    0.25    0.44
   1  -4  29   -0.13    0.46
   1  -5 -26   -0.19    0.42
  -1   5  26   -0.54    0.37
   1  -5 -25    0.51    0.42
  -1   5  25    0.22    0.34
   1  -5 -24    0.55    0.38
  -1   5  24   -0.23    0.33
  -1  -5  24    1.32    0.61
   1  -5 -23    0.12    0.36
   1   5 -23   -0.11    0.22
  -1   5  23    0.02    0.31
  -1  -5  23    0.29    0.56
  -1  -5  22    0.78    0.54
  -1   5  22    0.28    0.30
   1   5 -22    0.28    0.21
   1  -5 -22    0.62    0.35
  -1  -5  21    0.80    0.50
  -1   5  21    1.06    0.29
   1   5 -21    0.41    0.21
   1  -5 -21    0.05    0.34
  -1  -5  20    0.58    0.46
   1  -5 -20    0.31    0.31
  -1   5  20    0.65    0.28
   1   5 -20    0.92    0.21
  -1  -5  19    1.82    0.44
   1   5 -19    1.52    0.22
  -1   5  19    1.70    0.28
   1  -5 -19    1.77    0.30
  -1   5  18    2.67    0.30
   1  -5 -18    3.13    0.31
  -1  -5  18    3.38    0.44
   1   5 -18    2.43    0.25
  -1  -5  17    1.35    0.36
   1  -5 -17    0.93    0.25
  -1   5  17    1.01    0.25
   1   5 -17    0.94    0.19
   1   5 -16    0.68    0.18
  -1  -5  16    1.23    0.33
  -1   5  15   12.38    0.69
   1   5 -15   12.10    0.66
  -1  -5  15   13.67    0.72
  -1   5  14    0.96    0.22
   1   5 -14    0.71    0.17
  -1   5  14    1.10    0.22
  -1  -5  14    0.50    0.27
   1   5 -13    0.99    0.18
  -1   5  13    1.12    0.22
  -1   5  13    1.46    0.21
  -1  -5  13    0.96    0.25
   1   5 -12   16.35    0.84
  -1   5  12   15.46    0.86
  -1  -5  12   16.94    0.88
  -1   5  12   16.93    0.86
   1   5 -11    7.05    0.39
  -1   5  11    6.40    0.41
  -1  -5  11    7.23    0.43
  -1   5  10    1.85    0.20
   1   5 -10    1.84    0.19
  -1  -5  10    2.00    0.22
  -1   5  10    1.63    0.21
  -1   5   9    0.89    0.10
  -1   5   9    1.25    0.17
  -1   5   9    1.39    0.17
  -1  -5   9    1.39    0.20
   1   5  -9    1.19    0.17
  -1   5   8    6.26    0.35
  -1  -5   8    6.09    0.36
  -1   5   8    5.21    0.31
  -1   5   8    6.97    0.35
   1   5  -8    6.44    0.35
   1   5  -7    0.89    0.17
  -1   5   7    0.79    0.14
  -1   5   7    0.77    0.13
  -1   5   7    0.68    0.08
  -1   5   6    0.11    0.07
  -1   5   6    0.19    0.12
   1   5  -6    0.14    0.15
  -1   5   6    0.28    0.12
  -1   5   5    0.93    0.14
  -1   5   5    0.86    0.09
  -1   5   5    1.30    0.14
   1   5  -4    1.09    0.20
  -1   5   4    0.96    0.14
  -1   5   4    0.80    0.08
  -1   5   4    1.43    0.14
  -1   5   3   -0.01    0.12
   1   5  -3    0.25    0.18
  -1   5   3    0.42    0.13
  -1   5   2    1.53    0.16
  -1   5   2    1.88    0.16
   1   5  -2    1.78    0.21
   1  -5  -1    0.02    0.14
   1   5  -1    0.32    0.18
  -1   5   1    0.08    0.13
  -1   5   1   -0.07    0.12
   1  -5   0    0.25    0.14
  -1   5   0    0.29    0.13
   1   5   0    0.38    0.18
   1  -5   1    0.18    0.13
  -1   5  -1   -0.01    0.14
   1   5   1    0.03    0.17
   1   5   2    0.43    0.11
   1   5   2    0.40    0.17
  -1   5  -2    0.59    0.15
   1  -5   2    0.41    0.14
   1   5   3    0.73    0.12
   1  -5   3    0.87    0.14
  -1   5  -3    0.97    0.15
   1   5   3    0.66    0.18
   1   5   4    1.70    0.15
   1  -5   4    2.04    0.17
   1   5   4    1.99    0.20
  -1   5  -4    2.21    0.19
   1  -5   5    5.37    0.33
   1   5   5    6.06    0.34
  -1   5  -5    6.14    0.34
   1   5   5    5.46    0.32
   1   5   6    0.20    0.11
   1  -5   6    0.41    0.14
   1   5   6    0.38    0.16
  -1   5  -6    0.21    0.10
   1   5   7    0.01    0.10
   1  -5   7    0.24    0.14
   1   5   7    0.10    0.16
  -1   5  -7    0.39    0.11
   1  -5   8    5.10    0.32
   1   5   8    4.99    0.32
  -1   5  -8    5.35    0.29
   1   5   8    5.25    0.30
   1   5   9    2.19    0.21
   1  -5   9    2.21    0.21
  -1   5  -9    2.33    0.15
   1   5   9    2.22    0.17
   1  -5  10    4.92    0.32
   1   5  10    4.93    0.32
  -1   5 -10    5.09    0.27
   1   5  10    4.86    0.29
   1   5  11    1.05    0.16
   1   5  11    1.27    0.20
  -1   5 -11    1.38    0.11
   1  -5  11    1.45    0.21
   1   5  12    7.93    0.50
   1  -5  12    9.20    0.52
  -1   5 -12    9.37    0.46
   1   5  12   10.63    0.53
   1   5  12    7.63    0.48
   1  -5  13    0.30    0.25
  -1   5 -13    0.10    0.09
   1   5  13    0.28    0.19
   1   5  13    0.13    0.22
  -1   5 -14    0.66    0.10
   1   5  14    0.62    0.24
   1  -5  14    0.76    0.25
  -1  -5 -14    0.42    0.21
   1   5  15    2.99    0.28
  -1   5 -15    2.01    0.15
   1  -5  15    2.54    0.32
  -1  -5 -15    2.31    0.27
  -1   5 -16    2.00    0.15
   1   5  16    2.51    0.28
   1  -5  16    2.99    0.34
  -1  -5 -16    2.55    0.27
  -1   5 -17    2.86    0.20
   1   5  17    3.60    0.31
   1  -5  17    4.08    0.40
  -1  -5 -17    3.86    0.31
   1   5  18    0.66    0.26
  -1   5 -18    0.39    0.12
   1  -5  18    0.85    0.40
  -1  -5 -18    0.28    0.26
   1  -5  19    2.03    0.45
   1   5  19    1.19    0.28
  -1   5 -19    0.82    0.14
  -1  -5 -19    1.34    0.29
  -1   5 -20    2.53    0.21
  -1  -5 -20    4.54    0.36
   1   5  20    3.12    0.34
   1  -5  20    5.82    0.56
   1  -5  21    3.44    0.59
  -1  -5 -21    3.77    0.37
   1   5  21    2.28    0.34
  -1  -5 -22    0.35    0.32
   1  -5  22   -0.04    0.61
   1   5  22    0.26    0.30
  -1  -5 -23   -0.01    0.33
   1  -5  23    0.01    0.67
  -1  -5 -24   -0.29    0.34
   1  -5  24    0.91    0.73
  -1  -5 -25   -0.46    0.38
   1  -5  25   -0.80    0.81
  -1  -5 -26   -0.09    0.39
   1  -5  26    2.23    0.88
   1  -5  27    3.10    0.96
   1  -5  28    2.41    1.03
   1  -5  29    1.05    1.08
  -1  -6  25    0.07    0.72
  -1  -6  24   -0.88    0.67
  -1   6  24   -0.28    0.37
  -1  -6  23    0.07    0.60
  -1   6  23   -0.04    0.34
  -1  -6  22    0.05    0.54
  -1   6  22    0.02    0.34
  -1  -6  21    0.34    0.51
  -1   6  21    0.23    0.32
  -1  -6  20    0.44    0.46
   1   6 -20    0.13    0.22
  -1   6  20    0.41    0.31
  -1   6  19    0.39    0.30
  -1  -6  19    0.36    0.43
   1   6 -19    0.14    0.21
  -1   6  18   -0.15    0.28
  -1  -6  18    0.44    0.40
   1   6 -18    0.26    0.20
  -1  -6  17    0.36    0.37
   1   6 -17   -0.08    0.19
  -1  -6  16    0.63    0.36
   1   6 -16    0.64    0.20
  -1   6  16    0.73    0.26
  -1   6  15    0.36    0.27
  -1  -6  15    1.23    0.33
   1   6 -15    0.83    0.19
  -1   6  15    0.76    0.26
  -1   6  14    0.07    0.23
   1   6 -14    0.26    0.19
  -1   6  14    0.22    0.24
  -1  -6  14    0.60    0.30
  -1   6  13    1.00    0.23
   1   6 -13    0.89    0.20
  -1  -6  13    0.88    0.28
  -1   6  13    0.75    0.23
  -1  -6  12    2.36    0.30
   1   6 -12    2.58    0.24
  -1   6  12    2.48    0.26
  -1   6  12    2.42    0.26
  -1  -6  11    6.48    0.44
  -1   6  11    6.75    0.41
   1   6 -11    6.75    0.40
  -1   6  11    6.93    0.42
  -1  -6  10    2.76    0.29
  -1   6  10    2.72    0.26
   1   6 -10    3.26    0.26
  -1   6  10    3.11    0.26
  -1   6   9    8.09    0.40
   1   6  -9    7.12    0.40
  -1  -6   9    6.62    0.42
  -1   6   9    6.63    0.39
  -1   6   9    5.68    0.36
  -1   6   8    1.25    0.12
  -1   6   8    1.71    0.19
  -1   6   8    1.21    0.19
   1   6  -8    2.00    0.22
  -1  -6   8    1.58    0.22
  -1   6   7    0.99    0.12
  -1   6   7    1.59    0.17
   1   6  -7    1.49    0.21
  -1  -6   7    1.08    0.19
  -1   6   7    1.54    0.18
  -1  -6   6    0.36    0.18
  -1   6   6    0.46    0.17
  -1   6   6    0.47    0.15
   1   6  -6    0.52    0.19
  -1   6   5    0.96    0.16
  -1   6   5    0.62    0.10
  -1  -6   5    0.76    0.18
  -1   6   5    1.08    0.17
  -1  -6   4    0.65    0.17
  -1   6   4    0.40    0.09
  -1   6   4    0.83    0.16
   1   6  -4    1.16    0.24
  -1   6   4    0.69    0.16
  -1   6   3    1.24    0.13
   1   6  -3    2.41    0.25
  -1   6   3    2.17    0.19
  -1   6   3    2.19    0.19
   1   6  -2    2.96    0.26
  -1   6   2    2.26    0.21
  -1   6   2    2.34    0.21
   1   6  -1    3.21    0.27
  -1   6   1    2.92    0.23
  -1   6   1    2.62    0.22
   1   6   0    4.37    0.30
  -1   6   0    3.20    0.24
   1  -6   0    3.35    0.26
  -1   6   0    3.31    0.26
   1   6   1    0.42    0.21
  -1   6  -1    0.87    0.19
   1   6   2    0.93    0.15
  -1   6  -2    1.51    0.19
   1   6   2    1.20    0.22
   1  -6   2    1.19    0.18
   1  -6   3    5.12    0.31
   1   6   3    5.69    0.34
   1   6   3    3.58    0.28
  -1   6  -3    6.09    0.32
   1   6   4    4.08    0.29
   1  -6   4    3.54    0.27
   1   6   4    3.18    0.24
  -1   6  -4    4.48    0.29
   1   6   5    3.53    0.26
   1  -6   5    2.59    0.23
   1   6   5    2.21    0.20
  -1   6  -5    3.35    0.26
   1   6   6    0.19    0.19
   1   6   6   -0.01    0.13
   1  -6   6    0.15    0.17
  -1   6  -6    0.42    0.13
  -1   6  -7    0.62    0.14
   1   6   7    0.35    0.20
   1  -6   7    0.22    0.18
   1   6   7    0.12    0.13
  -1   6  -8    7.12    0.35
   1   6   8    5.10    0.35
   1  -6   8    5.70    0.38
   1   6   8    6.73    0.40
  -1   6  -9   23.28    1.07
   1   6   9   18.79    1.08
   1   6   9   21.19    1.10
   1  -6   9   20.63    1.10
  -1   6 -10    1.52    0.15
   1   6  10    1.10    0.17
   1  -6  10    1.21    0.22
   1   6  10    1.33    0.22
   1   6  11    1.07    0.18
   1   6  11    1.15    0.23
  -1   6 -11    1.45    0.13
   1  -6  11    1.34    0.24
   1   6  12    2.72    0.30
   1   6  12    1.92    0.25
  -1   6 -12    2.67    0.17
   1  -6  12    2.55    0.28
   1   6  12    2.11    0.22
   1   6  13    2.78    0.24
   1   6  13    3.95    0.33
  -1   6 -13    3.06    0.19
   1   6  13    2.68    0.28
   1  -6  13    3.61    0.32
   1   6  14    0.37    0.23
  -1   6 -14    0.45    0.11
   1   6  14    0.53    0.27
   1  -6  14    0.84    0.29
  -1   6 -15    0.98    0.12
   1  -6  15    1.10    0.31
   1   6  15    1.06    0.28
   1  -6  16    0.27    0.33
  -1   6 -16    0.08    0.10
   1   6  16    0.70    0.28
   1  -6  17    0.29    0.37
   1   6  17   -0.24    0.28
  -1   6 -17   -0.18    0.10
   1  -6  18    0.48    0.42
   1   6  18    0.68    0.29
  -1   6 -18    0.37    0.11
   1  -6  19    0.84    0.47
   1   6  19    0.83    0.30
   1  -6  20    0.05    0.50
   1   6  20   -0.08    0.31
   1  -6  21    1.03    0.56
  -1  -6 -21    1.19    0.43
   1   6  21    0.68    0.32
   1  -6  22    0.53    0.61
  -1  -6 -22    1.39    0.46
   1   6  22    0.82    0.35
   1  -6  23    0.47    0.67
  -1  -6 -23   -0.56    0.49
   1   6  23    0.05    0.35
   1  -6  24    0.27    0.75
  -1  -6 -24   -0.39    0.51
   1   6  24   -0.52    0.37
   1  -6  25   -0.19    0.83
  -1  -6 -25    0.66    0.54
   1  -6  26   -0.44    0.91
   1  -6  27    1.15    1.01
   1  -6  28   -0.66    1.11
  -1  -7  23    0.80    0.72
  -1   7  22    0.26    0.38
  -1  -7  22    0.20    0.64
  -1   7  21    0.01    0.37
  -1  -7  21    0.49    0.58
  -1   7  20    0.99    0.36
  -1  -7  20    1.62    0.55
  -1   7  19   -0.32    0.34
  -1  -7  19    0.14    0.50
  -1   7  18    0.57    0.33
  -1  -7  18    0.41    0.44
  -1  -7  17    1.07    0.41
   1   7 -16    0.37    0.21
  -1   7  16    0.68    0.30
  -1  -7  16    0.75    0.38
   1   7 -15    0.32    0.21
  -1   7  15    0.41    0.29
  -1  -7  15    0.14    0.36
   1   7 -14   -0.28    0.22
  -1  -7  14    0.27    0.32
  -1   7  14    0.28    0.27
   1   7 -13    0.30    0.22
  -1  -7  13    0.13    0.30
  -1   7  13    0.37    0.25
   1   7 -12    0.76    0.22
  -1  -7  12    1.07    0.29
  -1   7  12    0.71    0.23
   1   7 -11    0.59    0.22
  -1  -7  11    1.27    0.27
  -1   7  11    0.48    0.22
  -1  -7  10    1.86    0.26
  -1   7  10    0.13    0.14
  -1   7  10    1.36    0.21
  -1   7  10    1.75    0.22
   1   7 -10    2.03    0.25
  -1   7   9    2.34    0.23
  -1   7   9    0.16    0.15
  -1   7   9    3.08    0.23
   1   7  -9    2.49    0.24
  -1  -7   9    2.21    0.26
  -1   7   8    0.07    0.11
  -1  -7   8    0.04    0.23
  -1   7   8   -0.03    0.19
  -1   7   8   -0.17    0.19
   1   7  -8    0.27    0.22
  -1   7   7    0.02    0.10
  -1   7   7    0.02    0.17
  -1   7   7    0.14    0.19
  -1  -7   7   -0.04    0.22
   1   7  -7    0.47    0.23
  -1   7   6    1.20    0.14
  -1   7   6    2.14    0.21
  -1  -7   6    2.17    0.24
   1   7  -6    1.83    0.24
  -1   7   6    2.31    0.22
  -1  -7   5    0.18    0.20
  -1   7   5    0.51    0.18
  -1   7   5    0.55    0.19
  -1   7   5    0.33    0.11
   1   7  -4    0.06    0.28
  -1   7   4    0.03    0.10
  -1   7   4   -0.03    0.19
  -1   7   4    0.44    0.19
  -1  -7   4    0.08    0.19
  -1  -7   3    0.67    0.21
  -1   7   3    0.34    0.20
   1   7  -3    0.24    0.28
  -1   7   3    0.29    0.10
  -1   7   3    0.60    0.20
  -1   7   2    1.47    0.16
  -1   7   2    3.08    0.25
  -1  -7   2    2.61    0.25
   1   7  -2    3.74    0.30
  -1   7   2    3.19    0.24
  -1  -7   1    3.22    0.30
  -1   7   1    3.89    0.29
   1   7  -1    3.72    0.33
  -1   7   1    3.89    0.28
  -1  -7   0   -0.16    0.22
   1   7   0    0.06    0.24
  -1   7   0    0.03    0.21
  -1   7   0    0.09    0.18
   1   7   1    0.53    0.15
   1  -7   1    0.27    0.21
   1   7   1    1.27    0.27
  -1   7  -1    0.95    0.21
  -1   7  -1    0.66    0.18
  -1   7  -2    1.11    0.18
   1  -7   2    0.57    0.22
   1   7   2    0.57    0.16
  -1   7  -2    1.26    0.22
   1   7   2    1.16    0.25
   1  -7   3    2.20    0.25
   1   7   3    2.55    0.27
   1   7   3    1.46    0.19
  -1   7  -3    2.62    0.26
   1  -7   4   -0.06    0.20
   1   7   4    0.12    0.24
  -1   7  -4   -0.09    0.23
   1   7   4    0.05    0.15
   1  -7   5   -0.19    0.20
   1   7   5   -0.04    0.23
  -1   7  -5    0.28    0.23
   1   7   5    0.15    0.15
  -1   7  -6    0.71    0.16
   1  -7   6    0.28    0.21
   1   7   6    0.51    0.23
   1   7   6    0.59    0.15
   1  -7   7    0.22    0.20
  -1   7  -7    0.04    0.17
   1   7   7    0.04    0.23
   1   7   7    0.03    0.14
   1  -7   8    0.20    0.21
  -1   7  -8    0.47    0.17
   1   7   8    0.25    0.15
   1   7   8    0.36    0.23
   1  -7   9    0.68    0.23
  -1   7  -9    0.47    0.16
   1   7   9    0.60    0.17
   1  -7  10    0.08    0.24
   1   7  10    0.37    0.16
  -1   7 -10    0.65    0.15
  -1   7 -11    1.40    0.15
   1   7  11    1.96    0.30
   1  -7  11    1.06    0.26
   1   7  11    1.13    0.19
  -1   7 -12   -0.08    0.12
   1  -7  12   -0.12    0.26
   1   7  12   -0.03    0.28
   1   7  12    0.35    0.19
   1   7  13    0.74    0.31
  -1   7 -13    0.58    0.12
   1  -7  13    0.90    0.28
   1   7  13    0.71    0.19
   1   7  14   -0.06    0.30
   1  -7  14    0.27    0.31
   1   7  15    0.58    0.31
   1  -7  15    0.94    0.34
   1   7  16    0.38    0.31
   1  -7  16    0.26    0.36
   1   7  17    0.17    0.31
   1  -7  17   -0.16    0.40
   1   7  18   -0.45    0.33
   1  -7  18   -0.18    0.45
   1   7  19    0.02    0.34
   1  -7  19    0.10    0.49
   1   7  20    0.46    0.35
   1  -7  20    0.04    0.55
   1   7  21    0.17    0.35
   1  -7  21   -0.10    0.61
   1  -7  22    0.44    0.68
   1  -7  23    0.19    0.76
   1  -7  24   -0.70    0.86
   1  -7  25    0.78    0.94
  -1   8  19   -0.11    0.39
  -1  -8  19    0.04    0.54
  -1   8  18   -0.33    0.37
  -1  -8  18    0.21    0.51
  -1   8  17    0.26    0.35
  -1  -8  17    0.55    0.46
  -1  -8  16   -0.03    0.42
  -1   8  15    0.31    0.32
  -1  -8  15    0.50    0.39
  -1   8  14    0.14    0.29
  -1  -8  14    0.31    0.36
  -1  -8  13   -0.06    0.34
  -1   8  13    0.37    0.26
  -1  -8  12   -0.10    0.32
  -1   8  12   -0.21    0.25
  -1  -8  11    0.07    0.31
   1   8 -11   -0.24    0.24
  -1   8  11    0.49    0.23
   1   8 -10    0.30    0.26
  -1   8  10   -0.03    0.22
  -1  -8  10   -0.43    0.29
  -1   8  10    0.01    0.13
  -1   8   9   -0.16    0.22
   1   8  -9   -0.18    0.25
  -1  -8   9    0.16    0.27
  -1   8   9   -0.06    0.13
  -1   8   8    0.40    0.22
  -1   8   8    0.07    0.12
  -1  -8   8    0.22    0.26
   1   8  -8    0.62    0.25
   1   8  -7    0.80    0.27
  -1   8   7    0.81    0.22
  -1   8   7    0.02    0.13
  -1   8   6    0.39    0.22
  -1   8   6    0.09    0.11
  -1  -8   6    0.16    0.25
   1   8  -6    0.39    0.24
  -1   8   5   -0.04    0.11
  -1   8   5    0.22    0.22
  -1  -8   5    0.29    0.25
   1   8  -5   -0.09    0.24
  -1   8   4   -0.02    0.11
  -1  -8   4    0.24    0.25
  -1   8   4    0.21    0.22
  -1   8   3    0.04    0.12
  -1   8   3    0.60    0.22
  -1  -8   3    0.38    0.24
  -1   8   2   -0.03    0.12
  -1  -8   2    0.11    0.24
  -1   8   2    0.35    0.23
  -1   8   2    0.43    0.22
  -1   8   1    0.08    0.12
  -1  -8   1   -0.09    0.24
  -1   8   1    0.32    0.24
  -1   8   1    0.44    0.22
   1   8   0   -0.32    0.17
  -1  -8   0    0.32    0.24
  -1   8   0    0.27    0.23
  -1   8   0    0.40    0.22
  -1  -8  -1    1.45    0.26
   1   8   1    0.84    0.18
  -1   8  -1    0.11    0.22
  -1   8  -1    1.40    0.25
   1  -8   2   -0.19    0.24
   1   8   2    0.41    0.16
  -1   8  -2    0.03    0.21
  -1   8  -2    0.05    0.24
   1   8   3    0.60    0.17
  -1   8  -3    0.23    0.21
  -1   8  -3    0.93    0.26
   1  -8   3    0.79    0.26
   1   8   4   -0.10    0.16
  -1   8  -4    0.10    0.20
  -1   8  -4   -0.21    0.27
   1  -8   4    0.10    0.25
  -1   8  -5   -0.04    0.19
   1   8   5    0.12    0.17
   1  -8   5    0.19    0.24
   1  -8   6   -0.17    0.25
  -1   8  -6    0.04    0.18
  -1   8  -6   -0.07    0.19
   1   8   6    0.03    0.16
   1  -8   7    0.05    0.25
  -1   8  -7    0.09    0.18
  -1   8  -7    0.33    0.20
   1   8   7    0.29    0.16
  -1   8  -8    0.14    0.18
   1   8   8    0.59    0.18
   1  -8   8    1.15    0.27
   1   8   9   -0.14    0.18
   1  -8   9    0.14    0.27
   1   8   9   -0.06    0.26
   1   8  10    0.19    0.18
   1   8  10   -0.12    0.27
   1   8  11    0.19    0.19
   1  -8  11   -0.38    0.29
   1   8  11    0.29    0.30
   1   8  12   -0.09    0.21
   1  -8  12    0.22    0.30
   1   8  12   -0.74    0.33
   1   8  13    0.05    0.20
   1  -8  13    0.67    0.33
   1   8  13    0.48    0.33
   1  -8  14   -0.17    0.37
   1   8  14   -0.03    0.34
   1  -8  15    0.59    0.38
   1   8  15    0.08    0.34
   1  -8  16    0.10    0.40
   1   8  16    0.16    0.34
   1   8  17   -0.06    0.36
   1  -8  17    0.04    0.44
   1   8  18    0.39    0.37
   1  -8  18   -0.07    0.49
   1  -8  19   -0.04    0.54
   1  -8  20    0.56    0.61
   1  -8  21    1.45    0.69
   1  -8  22    0.87    0.74
  -1   9  15    0.38    0.34
  -1   9  14    0.16    0.31
  -1  -9  13    0.20    0.40
  -1   9  13   -0.22    0.30
  -1  -9  12    0.12    0.36
  -1   9  12    0.19    0.29
  -1  -9  11    0.04    0.35
  -1   9  11   -0.14    0.28
  -1   9  10   -0.04    0.27
  -1  -9   9    0.31    0.32
  -1   9   9   -0.16    0.26
  -1  -9   8   -0.34    0.33
  -1   9   8    0.44    0.26
  -1  -9   7    0.01    0.31
  -1   9   7    0.61    0.27
  -1  -9   6   -0.04    0.30
  -1   9   6    0.30    0.27
  -1  -9   5    0.15    0.29
  -1   9   5    0.62    0.28
  -1   9   4    0.22    0.27
  -1  -9   4    0.08    0.29
  -1  -9   3   -0.06    0.29
  -1   9   3    0.13    0.13
  -1   9   3   -0.21    0.27
   1   9  -2   -0.01    0.18
  -1  -9   2   -0.16    0.28
  -1   9   2    0.04    0.13
  -1   9   2   -0.59    0.26
  -1   9   1    0.01    0.13
   1   9  -1    0.28    0.19
  -1   9   1   -0.03    0.25
  -1  -9   1   -0.12    0.28
  -1   9   0   -0.03    0.25
   1   9   0   -0.10    0.18
  -1   9   0    0.07    0.14
  -1   9  -1    0.00    0.24
   1   9   1    0.13    0.18
   1   9   2    0.07    0.19
  -1   9  -2    0.10    0.23
   1   9   3    0.27    0.18
   1  -9   4   -0.06    0.29
   1   9   4    0.04    0.19
   1  -9   5    0.07    0.29
   1   9   5    0.03    0.18
   1   9   6   -0.07    0.18
   1  -9   7    0.20    0.31
   1   9   7   -0.11    0.18
   1   9   7    0.05    0.29
   1  -9   8    0.58    0.31
   1   9   8    0.48    0.30
   1   9   8    0.01    0.20
   1  -9   9    0.30    0.33
   1   9   9    0.09    0.19
   1   9   9    0.13    0.30
   1   9  10   -0.21    0.31
   1  -9  10   -0.37    0.34
   1   9  11   -0.36    0.31
   1  -9  11   -0.19    0.36
   1   9  12    0.27    0.33
   1  -9  12    0.84    0.38
   1   9  13   -0.19    0.36
   1  -9  13    0.10    0.37
   1   9  14   -0.24    0.37
   1  -9  14    0.07    0.40
   1  -9  15   -0.46    0.44
   1  -9  16   -0.38    0.45
   1  -9  17    0.02    0.51
  -1  10  11   -0.02    0.33
  -1  10  10   -0.14    0.32
  -1  10   9    0.16    0.32
  -1  10   8   -0.07    0.32
   1  10  -4    0.01    0.21
   1  10  -3    0.10    0.21
   1  10  -2    0.64    0.21
   1  10  -1    0.04    0.20
   1  10   0   -0.04    0.21
   1  10   1   -0.13    0.21
   1  10   3   -0.18    0.40
   1  10   4   -0.21    0.38
   1  10   5    0.23    0.36
   1  10   6    0.22    0.35
   1 -10   6    0.24    0.35
   1  10   7   -0.01    0.34
   1 -10   7   -0.28    0.37
   1  10   8   -0.01    0.34
   1  10   9    0.15    0.34
  -2   0  32    2.41    0.39
  -2   0  31    0.04    0.34
  -2   0  30    0.27    0.31
  -2   0  29    0.06    0.30
  -2   0  28    0.05    0.28
  -2   0  27   -0.41    0.27
  -2   0  26    1.23    0.27
   2   0 -25   -0.22    0.21
  -2   0  25    0.08    0.24
   2   0 -24    0.07    0.20
  -2   0  24    0.15    0.23
   2   0 -23   -0.14    0.20
  -2   0  23   -0.04    0.22
  -2   0  22    5.31    0.37
   2   0 -22    5.59    0.36
   2   0 -21   -0.04    0.18
  -2   0  21   -0.12    0.20
  -2   0  20   10.96    0.61
   2   0 -20   11.53    0.61
   2   0 -19    0.05    0.16
  -2   0  19    0.10    0.17
   2   0 -18    6.13    0.35
  -2   0  18    5.48    0.35
   2   0 -16    2.74    0.21
   2   0 -15    0.06    0.14
   2   0 -14    0.13    0.13
   2   0 -13    0.00    0.12
   2   0 -12   44.22    2.21
   2   0 -11    0.03    0.12
   2   0 -10    4.92    0.28
   2   0  -9    0.07    0.11
  -2   0   9   -0.11    0.10
   2   0  -8   60.42    3.08
  -2   0   8   63.68    3.08
   2   0  -7    0.14    0.10
  -2   0   7   -0.04    0.09
   2   0  -6   29.22    1.49
  -2   0   6   30.59    1.49
   2   0  -5    0.10    0.09
  -2   0   5   -0.07    0.09
  -2   0   4    2.87    0.17
   2   0  -4    2.70    0.17
  -2   0   3   -0.13    0.08
  -2   0   2  541.51   26.77
  -2   0   1   -0.07    0.07
  -2   0   0  167.55    8.36
  -2   0   0  171.89    8.36
  -2   0  -1   -0.04    0.07
  -2   0  -1   -0.03    0.04
  -2   0  -2 1247.04   62.05
  -2   0  -2 1258.06   62.05
   2   0   2 1255.96   62.05
   2   0   3    0.00    0.05
  -2   0  -3   -0.07    0.09
   2   0   4   12.32    0.65
  -2   0  -4   13.61    0.65
  -2   0  -5    0.05    0.09
  -2   0  -6   46.22    2.30
  -2   0  -7   -0.11    0.09
  -2   0  -8   11.81    0.61
   2   0  11   -0.03    0.10
   2   0  12   13.37    0.68
   2   0  13   -0.06    0.10
   2   0  14    0.44    0.10
   2   0  15    0.04    0.11
   2   0  16    3.39    0.22
   2   0  17   -0.06    0.12
   2   0  18   14.16    0.73
   2   0  19    0.10    0.15
   2   0  20    2.23    0.20
   2   0  21    0.01    0.17
   2   0  22   33.19    1.67
   2   0  23   -0.20    0.19
   2   0  24    0.17    0.19
   2   0  25    0.35    0.21
   2   0  26    3.86    0.31
   2   0  27    0.01    0.23
   2   0  28    0.16    0.24
   2   0  29   -0.08    0.25
   2   0  30    1.27    0.27
   2   0  31    0.20    0.26
   2   0  32    0.36    0.27
   2   0  33   -0.09    0.28
   2   0  34    0.37    0.29
  -2  -1  33    1.03    0.39
  -2  -1  32    0.25    0.37
  -2  -1  31   -0.10    0.36
  -2   1  31   -0.31    0.33
  -2  -1  30    2.97    0.40
  -2   1  30    3.86    0.38
  -2   1  29    1.30    0.31
  -2  -1  29    0.97    0.33
  -2   1  28    0.24    0.28
  -2  -1  28    0.59    0.30
  -2   1  27   -0.05    0.26
  -2  -1  27   -0.09    0.28
  -2   1  26    1.40    0.27
  -2  -1  26    1.90    0.29
  -2   1  25    1.50    0.26
   2   1 -25    1.40    0.24
  -2  -1  25    0.76    0.27
  -2   1  24    1.64    0.26
  -2  -1  24    1.98    0.27
   2  -1 -24    2.08    0.25
   2   1 -24    1.93    0.24
   2   1 -23    2.59    0.25
  -2  -1  23    2.08    0.27
   2  -1 -23    2.28    0.25
  -2   1  23    2.58    0.27
  -2   1  22    0.13    0.21
  -2  -1  22    0.02    0.22
   2   1 -22    0.07    0.19
   2  -1 -22    0.37    0.19
  -2  -1  21   16.00    0.85
   2  -1 -21   15.53    0.84
   2   1 -21   16.76    0.84
  -2  -1  20   11.60    0.65
   2  -1 -20   12.09    0.64
   2   1 -20   12.28    0.64
  -2  -1  19    3.84    0.29
   2   1 -19    4.05    0.27
   2  -1 -19    3.81    0.27
   2   1 -18    1.58    0.18
  -2  -1  18    1.35    0.20
   2  -1 -18    1.22    0.18
  -2  -1  17    2.02    0.20
   2   1 -17    1.92    0.18
   2  -1 -17    1.85    0.19
   2   1 -16    0.22    0.14
  -2  -1  16    0.07    0.15
   2  -1 -16    0.21    0.15
  -2  -1  15    4.40    0.28
   2  -1 -15    4.17    0.27
   2   1 -15    4.43    0.27
  -2  -1  14    2.36    0.19
   2   1 -14    2.53    0.19
  -2   1  14    2.14    0.18
   2  -1 -14    2.14    0.19
   2   1 -13    0.73    0.14
  -2   1  13    0.58    0.12
  -2  -1  13    0.69    0.15
   2  -1 -13    0.95    0.14
   2  -1 -12   64.68    3.27
  -2   1  12   65.55    3.27
   2   1 -12   67.01    3.27
   2  -1 -11    2.57    0.18
  -2   1  11    2.45    0.18
   2   1 -11    2.56    0.18
   2  -1 -10    8.75    0.47
   2   1 -10    9.17    0.47
  -2   1  10    8.68    0.46
   2  -1  -9    1.32    0.14
  -2   1   9    1.70    0.13
   2   1  -9    1.54    0.14
   2   1  -8   17.35    0.90
  -2   1   8   18.55    0.90
  -2   1   7    6.56    0.35
   2   1  -7    6.51    0.35
  -2   1   6   18.83    0.95
   2   1  -6   19.22    0.96
   2   1  -5    0.77    0.11
  -2  -1   5    0.75    0.10
  -2   1   5    0.70    0.09
  -2   1   4   26.54    1.42
   2   1  -4   30.05    1.42
  -2  -1   4   29.43    1.42
  -2   1   3  138.10    6.60
   2  -1  -3  129.07    6.59
  -2  -1   3  135.77    6.60
   2   1  -3  135.95    6.60
   2  -1  -2  235.58   11.80
  -2  -1   2  237.52   11.81
  -2   1   2  241.32   11.81
   2   1  -2  243.51   11.81
   2  -1  -1   70.48    3.42
  -2   1   1   66.54    3.42
  -2   1   1   70.00    3.42
   2   1  -1   69.89    3.42
  -2  -1   1   69.30    3.42
  -2  -1   0  255.72   12.66
  -2   1   0  254.91   12.66
   2   1   0  261.52   12.66
   2  -1   0  253.51   12.66
  -2   1   0  256.84   12.66
  -2   1  -1   95.35    4.79
   2  -1   1   94.84    4.79
  -2  -1  -1   97.19    4.80
  -2   1  -1   98.22    4.80
  -2  -1  -1   97.11    4.80
   2   1   1  101.59    4.80
   2  -1   2  248.92   12.42
  -2  -1  -2  255.25   12.42
   2   1   2  249.48   12.43
  -2   1  -2  252.81   12.42
  -2  -1  -2  250.47   12.43
  -2  -1  -3  186.08    8.92
   2   1   3  179.89    8.92
   2   1   3  182.43    8.92
  -2  -1  -3  180.56    8.92
   2  -1   3  177.03    8.91
   2   1   4  115.78    5.81
  -2  -1  -4  119.55    5.82
   2   1   4  117.36    5.81
   2   1   5    1.43    0.12
  -2  -1  -5    1.57    0.12
   2   1   5    1.76    0.12
  -2  -1  -6   66.57    3.30
   2   1   6   66.39    3.30
   2   1   7   19.76    0.99
   2  -1   9    5.36    0.28
   2  -1  10   12.54    0.63
   2  -1  11    1.57    0.11
   2  -1  12   39.08    1.94
   2   1  13    5.28    0.28
   2  -1  13    4.38    0.26
   2   1  14    2.55    0.18
   2  -1  14    2.09    0.15
   2  -1  15    0.75    0.11
  -2  -1 -15    0.74    0.15
   2   1  15    0.95    0.14
   2  -1  16    0.14    0.11
   2   1  16    0.19    0.14
  -2  -1 -16    0.11    0.14
   2   1  17    2.05    0.18
   2  -1  17    1.79    0.16
  -2  -1 -17    2.00    0.19
   2  -1  18    5.98    0.37
   2   1  18    7.78    0.39
  -2  -1 -18    6.64    0.39
   2  -1  19    4.73    0.30
   2   1  19    5.31    0.31
  -2  -1 -19    4.70    0.31
   2  -1  20    2.45    0.22
   2   1  20    3.47    0.24
  -2  -1 -20    2.56    0.24
   2  -1  21    4.57    0.31
  -2  -1 -21    4.75    0.32
   2   1  21    5.42    0.33
   2  -1  22    0.65    0.18
  -2  -1 -22    0.75    0.20
   2  -1  23    2.25    0.23
   2   1  23    2.86    0.25
  -2  -1 -23    2.16    0.25
   2  -1  24    3.13    0.27
  -2  -1 -24    3.06    0.28
   2   1  24    3.69    0.28
   2  -1  25    2.13    0.24
  -2  -1 -25    1.92    0.26
   2   1  25    2.76    0.27
   2  -1  26    3.33    0.28
   2   1  26    3.82    0.31
   2  -1  27   -0.08    0.21
   2   1  27    0.23    0.24
   2  -1  28    0.48    0.23
   2   1  28    0.42    0.26
   2  -1  29    0.94    0.24
   2   1  29    0.97    0.28
   2  -1  30    1.39    0.27
   2   1  30    1.29    0.30
   2  -1  31    0.47    0.26
   2   1  31    0.00    0.29
   2  -1  32    0.33    0.26
   2   1  32    0.27    0.31
   2  -1  33   -0.14    0.27
   2   1  33    0.28    0.31
   2  -1  34   -0.14    0.29
   2  -1  35    0.43    0.30
  -2  -2  33    0.22    0.41
  -2  -2  32   -0.36    0.40
  -2  -2  31    0.15    0.38
  -2   2  30    0.39    0.33
  -2  -2  30    0.55    0.37
  -2   2  29   -0.30    0.32
  -2  -2  29   -0.27    0.34
  -2   2  28   -0.25    0.30
  -2  -2  28    0.01    0.32
  -2   2  27    0.53    0.28
  -2  -2  27    0.40    0.32
  -2   2  26    0.62    0.27
  -2  -2  26    0.28    0.29
   2   2 -26   -0.15    0.23
  -2  -2  25   -0.43    0.28
   2   2 -25   -0.01    0.22
  -2  -2  24    0.45    0.27
   2   2 -24    0.55    0.22
  -2  -2  23    3.23    0.33
   2   2 -23    3.48    0.28
   2  -2 -23    3.19    0.29
  -2  -2  22    1.84    0.28
   2  -2 -22    1.86    0.25
   2   2 -22    2.38    0.24
  -2  -2  21   14.12    0.73
   2   2 -21   13.67    0.71
   2  -2 -21   12.27    0.71
   2   2 -20    1.64    0.20
  -2  -2  20    1.38    0.25
   2  -2 -20    1.49    0.21
   2   2 -19   10.83    0.56
   2  -2 -19    9.91    0.56
  -2  -2  19   10.12    0.58
  -2   2  18    2.65    0.24
   2   2 -18    2.63    0.23
   2  -2 -18    2.62    0.23
  -2  -2  18    3.01    0.26
  -2   2  17    1.41    0.19
  -2  -2  17    1.69    0.22
   2   2 -17    1.76    0.19
   2  -2 -17    1.44    0.18
   2   2 -16    8.56    0.44
  -2   2  16    7.55    0.45
   2  -2 -16    7.26    0.44
  -2  -2  16    8.74    0.46
   2   2 -15    1.11    0.16
  -2   2  15    0.95    0.16
  -2  -2  15    1.38    0.19
   2  -2 -15    0.80    0.15
  -2  -2  14    3.37    0.24
   2   2 -14    3.01    0.21
  -2   2  14    2.86    0.22
   2  -2 -14    2.57    0.21
   2   2 -13    0.22    0.13
  -2  -2  13    0.11    0.15
  -2   2  13    0.31    0.13
  -2  -2  12    0.75    0.15
   2   2 -12    0.67    0.13
  -2   2  12    0.65    0.13
  -2  -2  11    0.49    0.14
  -2   2  11    0.42    0.12
   2   2 -11    0.54    0.12
  -2  -2  10    3.36    0.22
  -2   2  10    3.04    0.20
   2   2 -10    3.00    0.21
  -2  -2   9   14.34    0.69
   2   2  -9   12.75    0.69
  -2   2   9   13.46    0.69
   2   2  -8    3.07    0.20
  -2   2   8    3.00    0.19
   2   2  -7    0.55    0.12
  -2   2   7    0.38    0.10
   2   2  -6    6.41    0.34
  -2   2   6    6.00    0.33
  -2  -2   5    0.69    0.11
   2  -2  -5    0.50    0.10
  -2   2   5    0.51    0.09
   2   2  -5    0.63    0.12
   2   2  -4    1.13    0.14
   2  -2  -4    1.26    0.11
  -2  -2   4    1.14    0.12
  -2   2   4    1.11    0.10
   2  -2  -3    1.52    0.11
   2   2  -3    1.65    0.14
  -2   2   3    1.38    0.10
  -2  -2   3    1.51    0.12
  -2   2   2    1.86    0.11
  -2  -2   2    1.97    0.14
  -2   2   2    2.02    0.12
   2  -2  -2    2.24    0.13
  -2   2   1    3.65    0.20
  -2  -2   1    3.86    0.22
  -2   2   1    3.50    0.20
   2  -2  -1    4.00    0.20
   2   2   0    0.96    0.10
   2  -2   0    1.01    0.08
  -2   2   0    1.08    0.09
  -2  -2   0    1.08    0.11
  -2   2   0    0.80    0.07
   2  -2   1   12.40    0.59
  -2   2  -1   11.10    0.59
  -2   2  -1   12.12    0.60
  -2  -2  -1   12.49    0.61
   2   2   1   11.79    0.61
  -2   2  -2    0.39    0.05
   2   2   2    0.44    0.09
   2  -2   2    0.54    0.05
  -2   2  -2    0.47    0.07
  -2  -2  -2    0.46    0.09
   2  -2   2    0.52    0.07
   2   2   3    7.88    0.39
  -2  -2  -3    7.04    0.39
   2  -2   3    7.37    0.38
  -2  -2  -4    0.32    0.10
   2  -2   4    0.35    0.06
   2   2   4    0.23    0.07
   2  -2   5    0.59    0.08
   2   2   5    0.57    0.09
   2   2   6    3.63    0.21
   2   2   6    2.98    0.22
   2  -2   6    4.15    0.21
   2   2   7    1.63    0.12
   2   2   7    1.24    0.14
   2   2   8    2.20    0.14
   2  -2   8    1.78    0.10
   2   2   8    1.49    0.15
   2  -2   9   12.94    0.66
   2   2   9   13.95    0.67
   2  -2  10    2.01    0.12
  -2  -2 -10    2.11    0.16
   2  -2  11    2.13    0.13
  -2  -2 -11    2.49    0.18
   2  -2  12    0.50    0.08
  -2  -2 -12    0.61    0.13
   2  -2  13    0.10    0.08
  -2  -2 -13    0.22    0.13
   2  -2  14    1.40    0.12
   2   2  14    1.82    0.18
  -2  -2 -14    1.59    0.16
   2  -2  15    0.89    0.12
   2   2  15    1.26    0.17
  -2  -2 -15    1.21    0.15
   2  -2  16    2.54    0.18
  -2  -2 -16    2.71    0.21
   2   2  16    3.49    0.24
   2  -2  17    4.00    0.26
   2   2  17    5.57    0.30
  -2  -2 -17    4.51    0.29
   2   2  18    3.41    0.24
   2  -2  18    2.48    0.19
  -2  -2 -18    2.67    0.23
   2   2  19    3.06    0.25
   2  -2  19    2.71    0.21
  -2  -2 -19    2.88    0.24
   2  -2  20    0.49    0.16
  -2  -2 -20    0.15    0.18
   2   2  20    0.95    0.20
  -2  -2 -21    2.10    0.24
   2   2  21    3.26    0.26
   2  -2  21    2.04    0.21
  -2  -2 -22    0.20    0.20
   2  -2  22    0.17    0.17
   2   2  22    0.32    0.21
  -2  -2 -23    1.20    0.23
   2  -2  23    1.10    0.20
   2   2  23    1.17    0.24
  -2  -2 -24    0.65    0.23
   2  -2  24    0.69    0.19
   2   2  24    0.85    0.24
  -2  -2 -25    0.41    0.23
   2  -2  25    0.24    0.20
   2   2  25    0.57    0.25
   2  -2  26   -0.01    0.21
   2   2  26    0.19    0.25
   2  -2  27    0.30    0.23
   2   2  27    0.20    0.27
   2  -2  28    0.39    0.24
   2   2  28    0.55    0.28
   2  -2  29    0.15    0.25
   2   2  29   -0.14    0.28
   2  -2  30    1.88    0.30
   2   2  30    2.18    0.34
   2  -2  31    0.32    0.28
   2   2  31   -0.35    0.32
   2  -2  32   -0.28    0.30
   2   2  32   -0.36    0.34
   2  -2  33   -0.34    0.31
  -2  -3  33    0.26    0.45
  -2  -3  32    0.35    0.43
  -2  -3  31   -0.01    0.42
  -2  -3  30    0.12    0.40
   2  -3 -29    0.56    0.28
  -2  -3  29    0.27    0.39
   2  -3 -28   -0.08    0.27
  -2  -3  28    0.74    0.38
   2  -3 -27    0.21    0.26
  -2  -3  27    0.42    0.36
   2   3 -26   -0.02    0.24
   2  -3 -26    0.07    0.25
  -2  -3  26    0.69    0.35
   2   3 -25    0.00    0.24
   2  -3 -25    0.20    0.23
  -2  -3  25    0.40    0.33
   2   3 -24   -0.03    0.23
  -2  -3  24    0.06    0.31
   2  -3 -24    0.08    0.22
  -2  -3  23    0.59    0.31
   2  -3 -23    0.19    0.21
  -2   3  23    0.39    0.26
   2   3 -23    0.68    0.22
  -2  -3  22    0.05    0.28
   2  -3 -22   -0.06    0.20
   2   3 -22   -0.05    0.21
  -2   3  22    0.14    0.25
   2  -3 -21    5.36    0.37
   2   3 -21    6.55    0.38
  -2   3  21    6.09    0.41
  -2  -3  21    6.61    0.43
  -2  -3  20    0.06    0.26
   2   3 -20   -0.06    0.19
  -2   3  20   -0.19    0.22
   2  -3 -20    0.01    0.18
   2  -3 -19    2.62    0.23
   2   3 -19    3.44    0.26
  -2   3  19    3.12    0.27
  -2  -3  19    3.29    0.31
   2  -3 -19    2.48    0.26
   2   3 -18    3.28    0.25
  -2   3  18    3.04    0.26
  -2  -3  18    3.21    0.30
   2  -3 -18    2.81    0.23
  -2   3  17    0.21    0.19
   2   3 -17   -0.17    0.17
   2  -3 -17   -0.06    0.14
  -2  -3  17    0.45    0.23
   2   3 -16    0.48    0.16
  -2   3  16    0.27    0.17
  -2  -3  16    0.39    0.22
   2  -3 -16    0.11    0.14
  -2   3  15    1.13    0.18
  -2  -3  15    1.37    0.22
   2   3 -15    1.45    0.17
   2  -3 -15    1.17    0.14
   2   3 -14   16.64    0.82
  -2  -3  14   18.92    0.84
   2  -3 -14   14.22    0.80
  -2   3  14   16.13    0.83
  -2   3  13    0.09    0.14
  -2  -3  13    0.01    0.18
   2   3 -13    0.19    0.13
   2  -3 -13    0.07    0.09
  -2  -3  12    4.91    0.28
  -2   3  12    4.32    0.26
   2   3 -12    4.31    0.25
   2  -3 -12    3.47    0.22
  -2  -3  11   10.61    0.50
   2   3 -11   10.41    0.49
   2  -3 -11    8.30    0.47
  -2   3  11   10.23    0.50
   2   3 -10    5.72    0.29
   2  -3 -10    4.33    0.25
  -2   3  10    5.12    0.28
   2  -3 -10    4.81    0.28
  -2  -3   9    2.37    0.20
  -2   3   9    1.88    0.17
   2  -3  -9    2.10    0.17
   2   3  -9    2.45    0.18
  -2  -3   8    8.60    0.43
   2   3  -8    7.70    0.41
   2  -3  -8    7.26    0.41
  -2   3   8    7.38    0.41
   2  -3  -7    0.32    0.12
  -2   3   7    0.49    0.10
   2   3  -7    0.42    0.14
  -2  -3   7    0.63    0.14
   2   3  -6   15.03    0.74
  -2   3   6   14.41    0.73
   2  -3  -6   13.48    0.73
  -2  -3   6   14.89    0.74
   2   3  -5    2.81    0.20
  -2  -3   5    2.65    0.18
  -2   3   5    2.41    0.15
   2  -3  -5    2.21    0.17
  -2  -3   4   14.82    0.73
   2   3  -4   14.63    0.73
  -2   3   4   13.96    0.72
   2  -3  -4   13.76    0.72
   2   3  -3   21.41    1.01
  -2   3   3   19.90    0.99
   2  -3  -3   18.83    0.99
  -2  -3   3   19.92    1.00
  -2  -3   2    2.23    0.16
  -2   3   2    2.19    0.15
  -2   3   2    2.10    0.14
  -2  -3   1   48.67    2.38
  -2   3   1   47.25    2.37
  -2  -3   0    3.20    0.20
  -2   3   0    3.45    0.19
  -2   3   0    2.99    0.18
  -2  -3  -1   44.91    2.21
  -2   3  -1   45.86    2.20
  -2   3  -1   43.22    2.20
   2   3   1   44.69    2.21
   2  -3   2    0.76    0.10
   2   3   2    0.86    0.11
  -2   3  -2    0.67    0.07
  -2   3  -2    0.72    0.11
  -2  -3  -2    0.80    0.12
  -2  -3  -3   11.32    0.53
   2  -3   3   10.69    0.52
   2   3   3   11.08    0.53
  -2   3  -3    9.52    0.51
  -2   3  -3   10.38    0.52
   2   3   4   13.32    0.63
  -2   3  -4   11.83    0.62
  -2  -3  -4   12.76    0.63
   2  -3   4   11.47    0.62
   2  -3   5    1.39    0.12
   2  -3   6    3.06    0.19
  -2  -3  -6    3.40    0.21
   2   3   6    3.25    0.19
  -2  -3  -7    0.21    0.11
   2  -3   7    0.25    0.10
   2   3   7    0.22    0.09
   2   3   8    1.47    0.13
   2  -3   8    1.54    0.14
  -2  -3  -8    1.46    0.15
   2  -3   9   11.65    0.57
   2   3   9   11.13    0.57
   2   3   9    9.54    0.57
  -2  -3  -9   11.47    0.58
   2   3  10   15.19    0.89
   2   3  10   17.06    0.88
  -2  -3 -10   18.45    0.89
   2  -3  10   18.87    0.89
   2   3  11    1.64    0.15
  -2  -3 -11    1.73    0.16
   2   3  11    1.45    0.17
  -2  -3 -12    2.57    0.19
   2   3  12    1.86    0.19
   2  -3  12    2.19    0.14
   2  -3  13    0.75    0.11
  -2  -3 -14    3.42    0.26
   2  -3  14    4.28    0.24
   2  -3  15    0.31    0.13
  -2  -3 -15    0.28    0.15
   2  -3  16    0.04    0.14
  -2  -3 -16    0.01    0.16
   2  -3  17    0.18    0.16
  -2  -3 -17   -0.18    0.17
  -2  -3 -18    0.70    0.19
   2  -3  18    0.70    0.18
   2   3  18    0.75    0.21
  -2  -3 -19    0.92    0.20
   2  -3  19    0.99    0.20
   2   3  19    0.91    0.22
  -2  -3 -20    0.26    0.21
   2   3  20    0.47    0.22
   2  -3  20    0.01    0.20
   2   3  21    4.40    0.34
   2  -3  21    4.44    0.31
  -2  -3 -21    3.75    0.32
  -2  -3 -22    0.21    0.23
   2  -3  22   -0.08    0.23
   2   3  22   -0.07    0.24
  -2  -3 -23    0.50    0.23
   2  -3  23    0.07    0.24
   2   3  23    0.20    0.25
  -2  -3 -24    0.22    0.24
   2  -3  24   -0.09    0.26
   2   3  24   -0.12    0.26
  -2  -3 -25    0.01    0.25
   2  -3  25    0.22    0.27
   2   3  25   -0.24    0.27
   2  -3  26    0.17    0.27
   2  -3  27    0.63    0.30
   2   3  27    0.23    0.30
   2   3  28   -0.15    0.31
   2  -3  28    0.09    0.31
   2   3  29    0.34    0.33
   2  -3  29    0.15    0.32
   2   3  30    0.36    0.33
   2  -3  30    0.42    0.35
   2  -3  31    0.82    0.36
  -2  -4  33    0.99    0.54
  -2  -4  32    0.89    0.52
  -2  -4  31    1.11    0.53
  -2  -4  30    0.15    0.49
  -2  -4  29    0.28    0.49
  -2  -4  28    0.50    0.46
  -2   4  27    0.07    0.34
  -2  -4  27    0.01    0.44
   2  -4 -27    0.21    0.32
  -2   4  26   -0.02    0.32
   2   4 -26   -0.03    0.25
  -2  -4  26    0.80    0.43
   2  -4 -26    0.41    0.31
  -2   4  25    0.35    0.32
   2   4 -25    0.53    0.25
  -2  -4  25    0.53    0.40
   2  -4 -25    0.80    0.30
  -2  -4  24    0.07    0.38
   2  -4 -24   -0.26    0.28
   2   4 -24   -0.14    0.23
  -2   4  24    0.09    0.30
  -2  -4  23    0.61    0.37
   2  -4 -23    0.49    0.27
  -2   4  23    0.47    0.29
   2   4 -23    1.00    0.24
  -2  -4  22    0.58    0.35
   2  -4 -22    0.41    0.25
   2   4 -22    0.40    0.22
  -2   4  22    0.44    0.28
  -2  -4  21    0.54    0.33
   2  -4 -21   -0.02    0.22
  -2   4  21   -0.22    0.26
   2   4 -21    0.06    0.22
  -2  -4  20    0.77    0.32
   2  -4 -20    0.26    0.21
  -2   4  20    0.57    0.25
   2   4 -20    0.55    0.21
  -2  -4  19    0.04    0.29
   2  -4 -19    0.12    0.19
  -2   4  19    0.17    0.24
   2   4 -19    0.19    0.20
   2   4 -18    2.69    0.23
  -2  -4  18    2.29    0.31
  -2   4  18    1.93    0.27
   2  -4 -18    2.22    0.22
   2   4 -17    0.29    0.18
  -2  -4  17   -0.11    0.27
  -2   4  17    0.20    0.21
   2  -4 -17   -0.09    0.17
  -2   4  16    7.37    0.45
   2  -4 -16    7.57    0.42
   2   4 -16    7.72    0.43
  -2   4  15   10.70    0.57
   2  -4 -15   10.03    0.55
   2   4 -15   10.49    0.56
   2   4 -14    4.55    0.29
  -2   4  14    5.15    0.31
   2  -4 -14    4.17    0.26
  -2   4  13    5.63    0.36
   2   4 -13    6.38    0.36
   2   4 -12    0.57    0.16
  -2   4  12    0.24    0.16
   2   4 -11    1.28    0.17
  -2   4  11    1.29    0.17
   2   4 -10    1.37    0.17
  -2  -4  10    1.29    0.19
  -2   4  10    1.21    0.16
   2   4  -9    0.77    0.16
  -2  -4   9    0.74    0.17
  -2   4   9    0.63    0.14
  -2  -4   8    0.08    0.14
   2   4  -8    0.31    0.15
  -2   4   8    0.23    0.12
  -2   4   7    0.91    0.15
  -2  -4   7    1.46    0.17
   2   4  -7    1.32    0.17
  -2   4   7    1.07    0.12
  -2   4   6    1.23    0.15
  -2   4   6    1.25    0.12
   2   4  -6    1.37    0.17
  -2  -4   6    1.28    0.16
   2   4  -5   14.89    0.73
  -2   4   5   14.23    0.72
  -2   4   5   13.67    0.73
  -2  -4   5   13.94    0.73
  -2   4   4    0.41    0.06
  -2  -4   4    0.83    0.13
  -2   4   4    0.87    0.13
  -2   4   4    0.89    0.11
  -2   4   3    9.93    0.50
   2   4  -3   10.89    0.53
  -2  -4   3    9.37    0.51
  -2   4   3    8.94    0.51
  -2   4   2    9.21    0.49
   2   4  -2   11.67    0.52
  -2   4   2    9.08    0.50
  -2  -4   2    9.01    0.50
  -2   4   1   14.00    0.73
   2   4  -1   16.04    0.75
  -2   4   1   14.59    0.74
  -2  -4   1   13.97    0.75
  -2   4   0    1.19    0.11
   2   4   0    1.75    0.19
  -2   4   0    1.39    0.15
  -2  -4   0    1.39    0.15
  -2   4  -1    4.22    0.23
   2   4   1    4.17    0.25
  -2  -4  -1    4.02    0.25
   2  -4   1    4.09    0.25
  -2   4  -1    4.28    0.26
  -2   4  -2    8.87    0.46
  -2   4  -2    9.95    0.49
   2  -4   2    9.83    0.48
  -2  -4  -2    9.41    0.49
   2   4   2    8.23    0.48
  -2  -4  -3    4.67    0.28
   2  -4   3    4.45    0.26
  -2   4  -3    4.28    0.23
  -2   4  -3    4.75    0.27
   2   4   3    4.51    0.26
  -2  -4  -4    3.53    0.22
   2  -4   4    3.04    0.18
  -2   4  -4    2.55    0.15
   2   4   4    3.08    0.19
  -2   4  -4    3.44    0.20
  -2  -4  -5    5.86    0.34
   2  -4   5    5.45    0.32
   2   4   5    6.02    0.32
   2  -4   6    0.18    0.11
   2   4   6    0.21    0.10
   2   4   7    4.97    0.27
   2  -4   7    4.55    0.27
   2  -4   8   -0.06    0.12
   2   4   8    0.23    0.11
   2   4   9    0.79    0.12
   2  -4   9    1.05    0.14
  -2  -4  -9    1.21    0.16
  -2  -4 -10    5.49    0.33
   2  -4  10    5.32    0.32
   2   4  10    5.49    0.31
   2   4  11   -0.07    0.13
   2  -4  11   -0.02    0.16
  -2  -4 -11    0.03    0.15
   2   4  12    0.02    0.13
   2   4  12    0.26    0.16
   2  -4  12    0.00    0.18
  -2  -4 -12    0.28    0.16
   2   4  13    1.11    0.18
  -2  -4 -13    0.90    0.18
   2  -4  13    1.27    0.21
   2   4  13    1.06    0.16
   2  -4  14    1.29    0.24
   2   4  14    0.47    0.18
  -2  -4 -14    0.73    0.18
   2   4  15    1.64    0.22
   2  -4  15    2.92    0.31
  -2  -4 -15    1.94    0.22
   2   4  16    1.33    0.21
  -2  -4 -16    1.48    0.22
   2  -4  16    2.36    0.33
  -2  -4 -17    0.48    0.21
   2   4  17    0.44    0.20
  -2  -4 -18    2.66    0.26
   2   4  18    1.76    0.24
   2  -4  19    0.60    0.23
  -2  -4 -19    0.88    0.23
  -2  -4 -20    0.64    0.23
   2  -4  20    0.76    0.27
  -2  -4 -21    0.16    0.24
   2  -4  21   -0.35    0.32
   2   4  22    2.32    0.31
   2  -4  22    2.53    0.35
  -2  -4 -22    2.13    0.29
   2   4  23    3.30    0.35
   2  -4  23    3.86    0.40
   2   4  24   -0.17    0.29
   2  -4  24    0.06    0.36
  -2  -4 -24    0.36    0.26
   2  -4  25    0.32    0.38
   2   4  25    0.46    0.31
   2  -4  26    0.16    0.41
   2   4  26   -0.07    0.32
   2  -4  27    0.61    0.43
   2   4  27   -0.03    0.33
   2  -4  28    0.45    0.45
   2   4  28    0.17    0.34
  -2  -5  26    2.95    0.66
  -2   5  26    2.12    0.41
  -2  -5  25    1.58    0.60
  -2   5  25    0.16    0.35
   2   5 -24    0.30    0.25
  -2   5  24    0.34    0.34
  -2  -5  24    0.24    0.56
   2  -5 -24   -0.15    0.41
  -2   5  23   -0.06    0.32
   2   5 -23   -0.04    0.24
  -2  -5  23    0.23    0.53
   2  -5 -23    0.13    0.39
  -2   5  22    0.45    0.31
   2   5 -22    0.67    0.25
   2  -5 -22    1.35    0.35
  -2  -5  22    1.22    0.51
   2  -5 -21    0.49    0.31
  -2  -5  21   -0.01    0.47
  -2   5  21    0.47    0.30
   2   5 -21    0.44    0.24
   2  -5 -20    2.02    0.32
  -2   5  20    2.11    0.31
   2   5 -20    1.79    0.26
  -2  -5  20    2.70    0.47
   2   5 -19    4.38    0.32
  -2   5  19    3.82    0.36
  -2  -5  19    5.44    0.49
  -2  -5  18    0.44    0.39
  -2   5  18    0.71    0.26
   2   5 -18    0.64    0.21
  -2  -5  17    1.43    0.35
  -2   5  17    0.61    0.25
   2   5 -17    1.08    0.21
   2   5 -16    3.14    0.25
  -2   5  16    2.56    0.28
  -2   5  15    0.42    0.22
   2   5 -15    0.16    0.19
  -2   5  14    0.31    0.21
   2   5 -14   -0.05    0.19
   2   5 -13    2.27    0.22
  -2   5  13    1.57    0.22
   2   5 -12    5.17    0.33
  -2   5  12    5.07    0.33
  -2   5  12    4.42    0.32
  -2   5  11    0.04    0.17
  -2   5  11    0.02    0.18
   2   5 -11    0.16    0.18
   2   5 -10    3.31    0.26
  -2   5  10    3.25    0.25
  -2   5  10    2.96    0.23
   2   5  -9    7.50    0.44
  -2   5   9    8.06    0.44
  -2   5   9    7.46    0.43
   2   5  -8    4.30    0.28
  -2   5   8    3.85    0.27
  -2   5   8    3.96    0.25
  -2   5   7    0.94    0.17
   2   5  -7    1.18    0.20
  -2   5   7    0.87    0.13
  -2   5   6    0.39    0.06
  -2  -5   6    0.42    0.16
   2   5  -6    0.35    0.18
  -2   5   6    0.90    0.16
  -2   5   5    1.65    0.16
  -2   5   5    0.99    0.09
  -2   5   5    1.56    0.14
  -2  -5   5    1.43    0.17
   2   5  -5    1.96    0.19
  -2   5   4    0.87    0.15
  -2  -5   4    0.72    0.15
   2   5  -4    1.06    0.21
  -2   5   4    0.57    0.07
  -2   5   4    0.81    0.13
  -2   5   3    0.91    0.13
  -2  -5   3    0.82    0.15
  -2   5   3    0.87    0.16
   2   5  -3    1.08    0.21
  -2  -5   2    3.32    0.25
  -2   5   2    3.48    0.25
   2   5  -2    4.58    0.29
  -2   5   2    3.70    0.23
  -2  -5   1    3.16    0.24
  -2   5   1    3.83    0.25
   2   5  -1    4.48    0.28
  -2   5   1    3.54    0.22
   2   5   0    0.17    0.19
  -2   5   0    0.19    0.15
  -2   5   0    0.18    0.10
  -2  -5   0    0.19    0.13
   2   5   1    2.08    0.21
  -2  -5  -1    1.58    0.18
  -2   5  -1    1.75    0.19
  -2   5  -1    1.61    0.13
   2   5   1    1.65    0.16
  -2   5  -2    1.02    0.10
   2   5   2    1.03    0.14
   2   5   2    0.94    0.19
  -2   5  -2    1.28    0.18
   2  -5   2    0.93    0.15
  -2  -5  -2    0.91    0.17
  -2   5  -3    0.10    0.08
   2   5   3    0.12    0.11
  -2   5  -3    0.18    0.15
   2   5   3    0.14    0.18
  -2  -5  -3    0.11    0.16
   2  -5   3    0.20    0.13
  -2  -5  -4    0.69    0.17
   2   5   4    1.02    0.14
  -2   5  -4    0.84    0.16
   2  -5   4    0.88    0.14
   2   5   4    0.72    0.18
  -2   5  -4    0.86    0.09
  -2   5  -5    0.56    0.07
   2   5   5    0.84    0.14
  -2   5  -5    0.90    0.16
   2  -5   5    0.56    0.14
   2   5   6    0.57    0.12
   2  -5   6    0.76    0.14
  -2   5  -6    0.41    0.06
  -2   5  -6    0.52    0.07
   2  -5   7    2.46    0.20
   2   5   7    2.52    0.19
   2  -5   8   17.21    0.89
   2   5   8   17.64    0.89
   2  -5   9    4.63    0.30
   2   5   9    4.72    0.29
   2   5  10    1.05    0.15
   2  -5  10    1.28    0.19
   2   5  11    0.31    0.15
   2  -5  11    0.19    0.19
   2   5  12    5.99    0.37
   2  -5  12    6.43    0.39
   2  -5  13   -0.10    0.23
  -2  -5 -13    0.68    0.21
   2   5  13    0.21    0.16
   2  -5  14   -0.10    0.24
  -2  -5 -14    0.24    0.22
   2   5  14   -0.19    0.16
   2  -5  15   -0.37    0.28
   2   5  15   -0.12    0.20
  -2  -5 -15    0.11    0.23
   2  -5  16    1.03    0.30
  -2  -5 -16    1.06    0.25
   2   5  16    0.89    0.22
   2   5  16    1.14    0.27
  -2  -5 -17    0.34    0.24
   2  -5  17    0.91    0.33
   2   5  17    0.20    0.22
   2   5  17    0.15    0.27
   2  -5  18    0.83    0.38
  -2  -5 -18    0.98    0.27
   2   5  18    0.78    0.24
   2   5  18    0.74    0.28
   2  -5  19    3.93    0.46
  -2  -5 -19    2.45    0.32
   2   5  19    2.05    0.33
   2  -5  20    2.41    0.49
  -2  -5 -20    1.69    0.32
   2  -5  21    1.98    0.55
  -2  -5 -21    1.07    0.32
   2  -5  22   -0.43    0.61
  -2  -5 -22    0.24    0.32
   2  -5  23    1.62    0.71
  -2  -5 -23    0.90    0.34
   2  -5  24   -0.11    0.75
   2  -5  25    0.76    0.85
   2   5  26    0.09    0.35
   2  -5  26   -0.07    0.93
   2  -5  27   -0.19    1.02
   2  -5  28    0.98    1.09
   2  -5  29    0.94    1.18
   2  -5  30   -0.61    1.25
  -2  -6  24    0.49    0.62
  -2   6  24    0.15    0.38
  -2  -6  23    0.24    0.57
  -2   6  23    0.16    0.36
  -2  -6  22    0.55    0.53
  -2   6  22    0.11    0.34
  -2  -6  21    0.71    0.48
   2   6 -21    0.58    0.25
  -2   6  21    0.37    0.33
   2   6 -20    0.25    0.24
  -2   6  20   -0.55    0.31
  -2  -6  20    0.14    0.45
   2   6 -19    0.51    0.22
  -2   6  19   -0.09    0.29
  -2  -6  19    0.04    0.41
   2   6 -18    0.01    0.22
  -2   6  18    0.18    0.28
  -2  -6  18    0.03    0.39
   2   6 -17    0.18    0.21
  -2   6  17    0.22    0.27
  -2  -6  17    0.40    0.37
   2   6 -16    0.20    0.22
  -2  -6  16    0.43    0.35
  -2   6  16    0.44    0.26
  -2   6  15    0.68    0.26
   2   6 -15    0.71    0.22
  -2  -6  15    1.25    0.34
  -2   6  15    0.90    0.25
  -2   6  14    0.44    0.23
  -2   6  14    0.66    0.25
   2   6 -14    0.38    0.22
  -2  -6  14    0.21    0.30
   2   6 -13    4.68    0.34
  -2   6  13    4.15    0.34
  -2   6  13    4.84    0.35
  -2  -6  13    4.66    0.39
  -2   6  12    0.23    0.21
  -2   6  12    0.08    0.20
   2   6 -12    0.21    0.22
  -2   6  11    1.19    0.21
   2   6 -11    1.39    0.23
  -2   6  11    1.40    0.23
   2   6 -10    4.62    0.34
  -2   6  10    4.34    0.31
  -2   6  10    4.43    0.30
   2   6  -9    6.51    0.41
  -2   6   9    6.52    0.39
  -2   6   9    7.18    0.41
   2   6  -8    1.32    0.24
  -2   6   8    1.18    0.19
   2   6  -7    0.73    0.24
  -2   6   7    0.02    0.08
  -2   6   7    0.41    0.15
  -2   6   7    0.52    0.18
   2   6  -6    1.19    0.22
  -2   6   6    1.65    0.17
  -2   6   6    1.19    0.18
  -2   6   6    0.76    0.10
  -2   6   5    0.11    0.18
   2   6  -5    0.04    0.21
  -2   6   5    0.02    0.08
  -2   6   5    0.17    0.15
   2   6  -4    0.15    0.25
  -2   6   4    0.56    0.15
  -2   6   4    0.65    0.18
  -2   6   4    0.15    0.08
  -2   6   3    0.52    0.15
   2   6  -3    0.62    0.25
  -2   6   3    0.67    0.18
  -2   6   2    0.14    0.14
   2   6  -2    0.27    0.24
  -2   6   2    0.17    0.18
  -2  -6   1    0.11    0.17
  -2   6   1    0.22    0.13
   2   6  -1    0.16    0.23
  -2   6   1    0.51    0.18
  -2   6   0    0.22    0.12
  -2  -6   0    0.34    0.18
  -2   6   0    0.10    0.18
   2   6   0    0.15    0.22
  -2  -6  -1    0.71    0.18
   2   6   1    0.54    0.15
  -2   6  -1    0.51    0.12
   2   6   1    1.20    0.24
  -2   6  -1    0.82    0.20
   2  -6   2    0.77    0.18
  -2  -6  -2    0.62    0.19
   2   6   2    0.42    0.15
  -2   6  -2    0.59    0.12
  -2   6  -2    0.45    0.19
   2   6   2    0.79    0.23
  -2   6  -3    2.97    0.25
  -2   6  -3    2.89    0.18
   2   6   3    3.20    0.28
  -2  -6  -3    2.76    0.25
   2   6   3    2.61    0.22
   2   6   4    0.96    0.16
  -2   6  -4    1.29    0.21
  -2   6  -4    1.29    0.12
  -2  -6  -4    1.02    0.21
   2  -6   4    1.03    0.18
   2   6   4    1.03    0.23
  -2   6  -5    0.55    0.20
   2  -6   5    0.72    0.18
   2   6   5    0.81    0.16
   2   6   5    0.80    0.21
  -2   6  -5    0.50    0.10
   2  -6   6    1.80    0.20
  -2   6  -6    1.50    0.14
   2   6   6    2.13    0.24
   2   6   6    1.82    0.18
   2   6   7    1.59    0.18
   2   6   7    2.20    0.24
  -2   6  -7    1.76    0.12
  -2   6  -7    1.80    0.13
   2  -6   7    1.80    0.20
   2  -6   8    1.52    0.20
   2   6   8    1.63    0.17
   2  -6   9    2.07    0.22
   2   6   9    1.86    0.20
   2  -6  10    3.56    0.27
   2   6  10    3.08    0.24
   2  -6  11    6.99    0.43
   2   6  11    7.21    0.41
   2   6  12   -0.08    0.18
   2  -6  12    0.15    0.22
   2   6  13    1.09    0.19
   2  -6  13    0.66    0.25
   2   6  14    0.49    0.19
   2  -6  14    0.85    0.26
   2  -6  15    0.34    0.29
   2   6  15    0.50    0.28
   2  -6  16    0.87    0.32
   2   6  16    0.07    0.29
   2  -6  17    0.23    0.35
   2   6  17    0.85    0.31
   2  -6  18    0.15    0.39
   2   6  18   -0.02    0.30
   2  -6  19    1.06    0.43
   2   6  19    0.32    0.31
   2  -6  20    1.89    0.52
   2   6  20    1.34    0.34
  -2  -6 -20    2.01    0.40
   2  -6  21    1.41    0.59
   2   6  21    0.88    0.33
  -2  -6 -21    1.56    0.41
   2  -6  22    0.20    0.62
   2   6  22    0.24    0.33
  -2  -6 -22    0.16    0.42
   2   6  23    0.14    0.34
   2  -6  23   -0.07    0.67
   2  -6  24    1.28    0.75
   2  -6  25    2.32    0.84
   2  -6  26   -1.25    0.92
   2  -6  27    0.55    1.00
   2  -6  28   -0.03    1.13
   2  -6  29    0.68    1.23
  -2  -7  21    1.04    0.57
  -2   7  21    0.47    0.37
  -2  -7  20    0.30    0.52
  -2   7  20    0.23    0.35
  -2  -7  19    0.65    0.49
  -2   7  19    0.51    0.33
  -2  -7  18   -0.22    0.45
  -2   7  18    0.14    0.32
  -2  -7  17    0.03    0.41
  -2   7  17   -0.12    0.30
   2   7 -17    0.33    0.23
  -2  -7  16    0.32    0.38
  -2   7  16    0.00    0.28
   2   7 -16    0.37    0.24
  -2  -7  15    0.44    0.35
  -2   7  15    0.52    0.28
   2   7 -15    0.19    0.24
  -2  -7  14    0.79    0.34
   2   7 -14    1.11    0.25
  -2   7  14    0.69    0.26
  -2  -7  13   -0.05    0.30
   2   7 -13    0.58    0.25
  -2   7  13    0.41    0.24
  -2  -7  12    0.74    0.29
   2   7 -12    0.39    0.24
  -2   7  12    0.31    0.22
  -2  -7  11    0.52    0.27
   2   7 -11    0.33    0.25
  -2   7  11    0.22    0.21
  -2  -7  10    2.32    0.30
  -2   7  10    2.51    0.25
  -2   7  10    1.72    0.24
   2   7 -10    2.30    0.28
  -2   7   9    2.32    0.25
   2   7  -9    2.54    0.29
  -2   7   9    2.71    0.26
  -2  -7   9    2.71    0.29
  -2   7   8    0.03    0.18
   2   7  -8    0.36    0.25
  -2   7   8   -0.44    0.21
   2   7  -7   -0.25    0.27
  -2   7   7    0.11    0.09
  -2   7   7    0.45    0.18
  -2   7   7   -0.16    0.20
   2   7  -6    0.38    0.24
  -2   7   6    0.17    0.18
  -2   7   6    0.00    0.20
  -2   7   6   -0.01    0.10
  -2   7   5    0.16    0.18
  -2   7   5    0.01    0.20
   2   7  -5    0.23    0.24
  -2   7   5   -0.01    0.09
  -2   7   4    0.27    0.21
  -2   7   4    0.16    0.18
  -2   7   4    0.03    0.10
  -2   7   3    0.61    0.18
  -2   7   3    0.20    0.21
   2   7  -3    0.55    0.29
  -2   7   3    0.18    0.09
  -2   7   2    5.32    0.37
   2   7  -2    6.78    0.42
  -2   7   2    5.08    0.33
  -2   7   1    4.23    0.32
  -2   7   1    3.76    0.27
   2   7  -1    4.05    0.36
  -2   7   0    1.92    0.25
   2   7   0    1.49    0.28
  -2   7   0    1.64    0.18
   2   7   0    0.90    0.18
  -2   7  -1    2.73    0.19
   2   7   1    2.11    0.29
  -2   7  -1    2.18    0.25
   2   7   1    1.32    0.20
   2   7   2    2.59    0.24
  -2   7  -2    3.65    0.23
   2   7   2    3.56    0.33
  -2   7  -2    3.61    0.29
   2  -7   3    1.52    0.23
  -2  -7  -3    1.34    0.25
  -2   7  -3    2.09    0.17
   2   7   3    1.50    0.20
   2   7   3    1.68    0.29
  -2   7  -3    2.60    0.26
   2   7   4   -0.05    0.16
   2  -7   4   -0.27    0.20
  -2   7  -4    0.05    0.12
   2   7   4    0.00    0.25
  -2   7  -4    0.37    0.23
  -2   7  -5    0.03    0.12
   2  -7   5   -0.04    0.21
   2   7   5   -0.38    0.24
   2   7   5    0.19    0.17
   2  -7   6    0.62    0.21
  -2   7  -6    0.41    0.13
   2   7   6    0.13    0.25
   2   7   6    0.16    0.16
   2  -7   7    0.32    0.21
  -2   7  -7    0.04    0.09
  -2   7  -7    0.23    0.13
   2   7   7   -0.06    0.16
   2  -7   8    0.12    0.22
   2   7   8    0.18    0.16
  -2   7  -8    0.18    0.08
  -2   7  -8    0.02    0.07
   2  -7   9    0.66    0.21
   2   7   9    0.35    0.18
   2   7  10    1.62    0.20
   2  -7  10    1.95    0.25
   2   7  11    0.79    0.18
   2  -7  11    0.27    0.24
   2   7  12   -0.02    0.19
   2  -7  12    0.29    0.26
   2   7  13    0.14    0.20
   2  -7  13   -0.01    0.27
   2   7  14    0.33    0.31
   2  -7  14    0.30    0.29
   2   7  14    0.15    0.20
   2  -7  15    0.49    0.30
   2   7  15    0.15    0.21
   2   7  15    0.26    0.32
   2  -7  16   -0.22    0.34
   2   7  16    0.34    0.33
   2  -7  17   -0.25    0.38
   2   7  17    0.19    0.33
   2  -7  18    0.06    0.42
   2   7  18    0.11    0.34
   2  -7  19   -0.11    0.45
   2   7  19    0.50    0.34
   2  -7  20    1.33    0.53
   2   7  20    0.91    0.36
   2  -7  21    0.71    0.58
   2  -7  22   -0.13    0.63
   2  -7  23   -0.08    0.70
   2  -7  24   -0.27    0.78
   2  -7  25    1.69    0.89
   2  -7  26    0.11    0.98
  -2   8  18    0.61    0.36
  -2  -8  17    1.15    0.47
  -2   8  17    0.80    0.35
  -2  -8  16   -0.14    0.43
  -2   8  16    0.46    0.32
  -2  -8  15   -0.11    0.40
  -2   8  15   -0.03    0.29
  -2  -8  14    0.03    0.37
  -2   8  14    0.13    0.27
  -2  -8  13   -0.29    0.34
  -2   8  13    0.32    0.25
  -2  -8  12    0.53    0.33
  -2   8  12   -0.27    0.24
   2   8 -12    0.09    0.26
  -2  -8  11    0.33    0.31
   2   8 -11    0.53    0.27
  -2   8  11    0.00    0.23
  -2   8  10    0.03    0.22
   2   8 -10    0.30    0.28
  -2  -8  10    0.11    0.30
  -2   8   9    0.11    0.21
   2   8  -9    0.23    0.27
  -2  -8   9    0.44    0.29
  -2   8   8    0.22    0.21
   2   8  -8   -0.02    0.28
  -2  -8   8    0.32    0.27
  -2   8   7   -0.16    0.21
  -2  -8   7   -0.30    0.26
   2   8  -7    0.25    0.29
  -2   8   6 9999.00  494.22
  -2  -8   5   -0.16    0.25
  -2   8   5   -0.01    0.22
  -2   8   5    0.07    0.10
   2   8  -5   -0.06    0.26
  -2   8   4   -0.07    0.11
  -2   8   4    0.19    0.21
  -2   8   4   -0.31    0.23
  -2   8   3    0.00    0.11
  -2   8   3    0.00    0.23
  -2   8   3    0.11    0.21
  -2   8   2   -0.09    0.23
  -2   8   2    0.01    0.20
  -2   8   2   -0.02    0.10
  -2   8   1   -0.02    0.25
  -2   8   1    0.03    0.19
   2   8  -1   -0.05    0.18
  -2   8   0    0.00    0.24
   2   8   0    0.00    0.18
  -2   8   0    0.05    0.19
  -2   8  -1    0.22    0.23
   2   8   1    0.20    0.17
  -2   8  -1    0.03    0.18
   2   8   2    0.35    0.19
  -2   8  -2    0.10    0.18
  -2   8  -2    0.80    0.25
   2   8   3   -0.15    0.18
  -2   8  -3    0.06    0.16
  -2   8  -3   -0.26    0.26
  -2   8  -4    0.55    0.26
   2   8   4    0.07    0.19
   2   8   5    0.30    0.18
  -2   8  -5    0.06    0.14
   2  -8   5    0.06    0.24
  -2   8  -6 9515.50  470.32
   2  -8   7    0.00    0.25
   2   8   7    0.06    0.18
   2  -8   8   -0.04    0.25
   2   8   8    0.10    0.18
   2   8   9   -0.14    0.19
   2  -8   9    0.28    0.26
   2  -8  10   -0.25    0.27
   2   8  10    0.38    0.19
   2  -8  11    0.69    0.29
   2   8  11    0.66    0.20
   2  -8  12    0.51    0.28
   2   8  12    0.05    0.21
   2   8  13    0.05    0.34
   2  -8  13    0.09    0.31
   2   8  13   -0.12    0.22
   2   8  14    1.19    0.36
   2  -8  14    0.94    0.33
   2   8  14    0.59    0.23
   2   8  15    0.13    0.37
   2  -8  15    0.01    0.35
   2   8  15    0.14    0.23
   2  -8  16   -0.13    0.39
   2   8  16   -0.45    0.37
   2  -8  17    0.55    0.42
   2   8  17    0.26    0.37
   2  -8  18    0.16    0.44
   2  -8  19    0.44    0.49
   2  -8  20   -0.13    0.53
   2  -8  21    0.28    0.58
   2  -8  22    0.07    0.65
   2  -8  23    0.47    0.74
  -2   9  15   -0.10    0.31
  -2   9  14    0.01    0.30
  -2   9  13   -0.06    0.29
  -2   9  12    0.40    0.28
  -2   9  11   -0.06    0.27
  -2   9  10    0.58    0.27
  -2  -9  10    0.81    0.35
  -2   9   9    0.21    0.25
  -2   9   8    0.26    0.26
  -2  -9   8   -0.38    0.32
  -2   9   7    0.91    0.27
  -2  -9   7    0.28    0.32
  -2   9   6    0.09    0.27
  -2  -9   6   -0.15    0.30
  -2   9   5    0.12    0.26
  -2  -9   5   -0.06    0.30
  -2   9   4    0.19    0.26
  -2  -9   4    0.13    0.29
   2   9  -3   -0.03    0.20
  -2   9   3    0.05    0.25
  -2  -9   3    0.85    0.30
   2   9  -2   -0.06    0.20
  -2   9   2    0.12    0.24
  -2  -9   2   -0.21    0.29
   2   9  -1    0.27    0.20
  -2   9   1    0.24    0.24
  -2  -9   1    0.47    0.29
  -2  -9   0    0.08    0.29
   2   9   0   -0.03    0.19
   2   9   1    0.38    0.21
   2   9   2   -0.07    0.20
   2   9   3   -0.14    0.21
   2   9   4   -0.11    0.20
   2   9   5    0.20    0.20
   2   9   6    0.05    0.19
   2  -9   7   -0.26    0.31
   2   9   7    0.25    0.20
   2  -9   8   -0.24    0.31
   2   9   8    0.27    0.22
   2   9   9    0.18    0.21
   2  -9   9   -0.07    0.33
   2   9  10    0.04    0.21
   2  -9  10    0.01    0.32
   2   9  11   -0.21    0.22
   2  -9  11   -0.58    0.33
   2   9  11    0.53    0.37
   2  -9  12   -0.35    0.34
   2   9  12   -0.24    0.39
   2  -9  13    0.97    0.37
   2  -9  14    0.15    0.38
   2  -9  15    0.47    0.40
   2  -9  16    1.00    0.41
   2  -9  17   -0.29    0.45
   2  -9  18   -0.60    0.49
   2  -9  19    1.09    0.52
   2  10  -5    0.15    0.22
   2  10  -4   -0.28    0.23
   2  10  -3    0.10    0.22
   2  10  -2    0.42    0.22
   2  10  -1    0.30    0.22
   2  10   0    0.23    0.23
   2  10   1    0.14    0.22
   2  10   2   -0.28    0.23
   2  10   3    0.19    0.22
   2 -10   9    0.06    0.37
   2 -10  10    0.02    0.37
   2 -10  11   -0.09    0.39
  -3   0  31   -0.33    0.37
  -3   0  30    0.51    0.35
  -3   0  29   -0.13    0.32
  -3   0  28    0.98    0.32
  -3   0  27    0.27    0.30
  -3   0  26    0.75    0.28
  -3   0  25    0.33    0.27
  -3   0  24    2.36    0.30
  -3   0  23    0.15    0.25
   3   0 -23    0.09    0.21
  -3   0  22    3.55    0.32
   3   0 -22    4.14    0.30
  -3   0  21   -0.11    0.22
   3   0 -21   -0.10    0.20
   3   0 -20   14.57    0.76
  -3   0  20   14.02    0.77
   3   0 -19    0.02    0.18
   3   0 -18    0.59    0.18
   3   0 -17   -0.01    0.16
   3   0 -16    2.74    0.22
   3   0 -15    0.06    0.15
   3   0 -14    1.12    0.16
  -3   0  13   -0.12    0.15
   3   0 -13    0.05    0.14
   3   0 -12    2.94    0.22
  -3   0  12    3.21    0.22
  -3   0  11   -0.08    0.13
   3   0 -11   -0.06    0.13
   3   0 -10    3.92    0.25
  -3   0  10    4.09    0.25
  -3   0   9   -0.07    0.13
   3   0  -9    0.08    0.12
  -3   0   8   96.27    4.57
   3   0  -8   88.72    4.57
  -3   0   7    0.11    0.12
   3   0  -7   -0.12    0.11
  -3   0   6   14.25    0.73
  -3   0   5   -0.06    0.11
  -3   0   4    6.72    0.36
  -3   0   3   -0.04    0.10
   3   0  -3   -0.02    0.07
   3   0  -2    1.03    0.09
  -3   0   1   -0.01    0.09
   3   0  -1    0.07    0.07
   3   0   0  128.55    6.32
  -3   0   0  128.94    6.32
  -3   0   0  126.50    6.32
  -3   0  -1   -0.02    0.09
   3   0   1    0.11    0.10
  -3   0  -1    0.06    0.06
  -3   0  -2    0.28    0.09
   3   0   2    0.27    0.10
  -3   0  -2    0.41    0.06
  -3   0  -3   -0.11    0.09
   3   0   3    0.02    0.06
   3   0   4   12.12    0.62
  -3   0  -4   12.96    0.63
   3   0   5   -0.01    0.06
  -3   0  -5    0.04    0.10
   3   0   6   10.85    0.57
  -3   0  -6   12.33    0.58
  -3   0  -7   -0.02    0.10
  -3   0  -8   22.29    1.13
  -3   0  -9   -0.01    0.12
  -3   0 -10   18.80    0.96
  -3   0 -11    0.06    0.13
  -3   0 -12    1.35    0.16
  -3   0 -13   -0.01    0.13
  -3   0 -14    0.25    0.14
   3   0  14    0.58    0.12
  -3   0 -15   -0.19    0.14
   3   0  15   -0.07    0.13
   3   0  16    2.71    0.20
   3   0  17   -0.03    0.13
   3   0  18    0.54    0.14
   3   0  19   -0.10    0.15
   3   0  20   13.85    0.72
   3   0  21   -0.35    0.17
   3   0  23    0.08    0.19
  -3   0 -23    0.04    0.21
   3   0  24    1.83    0.23
   3   0  25    0.10    0.20
   3   0  26    2.67    0.26
   3   0  27    0.10    0.22
   3   0  28    3.58    0.32
   3   0  29   -0.08    0.25
   3   0  30    0.01    0.25
   3   0  31    0.01    0.27
   3   0  32    0.90    0.28
   3   0  33   -0.34    0.27
   3   0  34   -0.27    0.27
  -3  -1  31   -0.16    0.38
  -3  -1  30   -0.67    0.37
  -3   1  30   -0.13    0.35
  -3  -1  29   -0.07    0.34
  -3   1  29    0.33    0.33
  -3  -1  28    0.54    0.33
  -3   1  28    0.78    0.32
  -3  -1  27    0.10    0.31
  -3   1  27   -0.15    0.30
  -3  -1  26    0.66    0.29
  -3   1  26    0.21    0.28
  -3  -1  25    1.22    0.30
  -3   1  25    1.37    0.28
   3   1 -24    5.17    0.36
  -3  -1  24    5.08    0.40
   3  -1 -23    0.46    0.22
   3   1 -23    0.42    0.22
  -3  -1  23    0.16    0.26
   3   1 -22    0.73    0.22
   3  -1 -22    0.77    0.22
  -3  -1  22    0.75    0.26
  -3  -1  21    7.63    0.48
   3   1 -21    8.06    0.46
   3  -1 -21    7.71    0.46
  -3  -1  20    4.53    0.34
   3  -1 -20    4.11    0.31
   3   1 -20    4.53    0.31
   3   1 -19    1.42    0.20
  -3  -1  19    1.28    0.23
   3  -1 -19    0.94    0.20
   3   1 -18    1.68    0.21
   3  -1 -18    1.79    0.21
  -3  -1  18    1.72    0.23
   3   1 -17    1.09    0.18
  -3   1  17    0.55    0.18
   3  -1 -17    1.11    0.18
  -3  -1  17    1.20    0.21
   3   1 -16    0.48    0.17
  -3   1  16    0.55    0.16
   3  -1 -16    0.42    0.16
  -3  -1  16    0.62    0.19
   3   1 -15    0.03    0.15
  -3   1  15   -0.05    0.15
   3  -1 -15    0.08    0.15
  -3   1  14    0.95    0.16
   3   1 -14    0.96    0.16
   3  -1 -14    1.01    0.16
   3  -1 -13    3.23    0.22
   3   1 -13    2.95    0.22
  -3   1  13    3.23    0.22
   3   1 -12    1.21    0.15
  -3   1  12    1.08    0.14
   3  -1 -12    1.03    0.15
  -3   1  11    3.04    0.22
   3   1 -11    3.50    0.22
   3   1 -10    3.22    0.21
  -3   1  10    3.25    0.21
   3   1  -9   16.36    0.85
  -3   1   9   16.87    0.85
  -3   1   8    5.11    0.30
  -3  -1   8    5.68    0.31
   3   1  -8    5.32    0.31
  -3   1   7    9.72    0.53
  -3  -1   7   10.69    0.53
   3   1  -7    9.94    0.53
  -3  -1   6   17.81    0.85
   3   1  -6   15.86    0.84
  -3   1   6   16.45    0.84
  -3  -1   5    1.85    0.15
  -3   1   5    1.55    0.14
   3   1  -5    1.75    0.15
   3  -1  -5    1.47    0.11
  -3   1   4   45.75    2.27
   3   1  -4   45.16    2.27
  -3  -1   4   45.18    2.27
   3  -1  -4   46.12    2.27
   3  -1  -3    4.81    0.26
  -3   1   3    4.72    0.26
   3   1  -3    5.09    0.27
   3  -1  -3    4.42    0.24
   3  -1  -2   20.94    1.03
  -3  -1   2   20.24    1.03
  -3   1   2   20.98    1.03
   3   1  -2   21.63    1.04
   3  -1  -2   19.69    1.03
   3  -1  -1  121.55    6.03
  -3   1   1  122.47    6.03
   3  -1  -1  123.03    6.03
  -3   1   1  121.23    6.03
  -3  -1   1  120.09    6.03
  -3   1   0   49.06    2.46
   3  -1   0   48.30    2.46
  -3   1   0   50.06    2.46
   3  -1   0   51.28    2.46
  -3  -1   0   48.71    2.46
  -3  -1  -1   63.40    3.12
   3  -1   1   61.08    3.12
  -3   1  -1   62.23    3.12
   3  -1   1   61.89    3.12
  -3  -1  -1   62.99    3.12
   3   1   1   65.90    3.12
  -3  -1  -2   97.33    4.79
   3  -1   2   96.23    4.79
  -3   1  -2  100.31    4.79
  -3  -1  -2   93.63    4.79
   3   1   2   95.75    4.79
   3  -1   3   15.43    0.83
  -3  -1  -3   16.98    0.84
   3   1   3   16.11    0.84
  -3   1  -3   16.51    0.84
  -3  -1  -3   17.92    0.84
   3   1   3   17.13    0.84
   3   1   4    8.42    0.48
  -3  -1  -4   10.05    0.49
  -3   1  -4    8.89    0.48
   3   1   4    9.92    0.48
  -3  -1  -4    9.16    0.47
  -3  -1  -5    8.60    0.44
  -3   1  -5    8.54    0.44
   3   1   5    7.98    0.43
   3   1   5    8.34    0.43
  -3   1  -6   50.52    2.47
  -3  -1  -6   51.51    2.47
   3   1   6   49.99    2.47
   3   1   6   47.56    2.46
  -3   1  -7   47.39    2.36
   3   1   7   47.18    2.36
  -3  -1  -7   49.28    2.36
   3   1   7   46.17    2.35
  -3  -1  -8   26.32    1.27
  -3   1  -8   24.66    1.27
   3   1   8   26.20    1.27
   3   1   8   24.34    1.26
  -3  -1  -9    3.12    0.20
   3   1   9    2.52    0.18
  -3  -1 -10   10.65    0.56
   3  -1  12    0.20    0.09
   3  -1  13    1.37    0.12
   3  -1  14    5.37    0.29
   3  -1  15    0.48    0.11
   3   1  16    0.27    0.15
   3  -1  16    0.09    0.11
   3   1  17    6.19    0.34
   3  -1  17    4.98    0.30
   3   1  18    8.32    0.43
  -3  -1 -18    7.57    0.43
   3  -1  18    6.85    0.40
   3   1  19    4.70    0.29
  -3  -1 -19    4.40    0.31
   3  -1  19    4.07    0.27
   3   1  20    6.56    0.37
  -3  -1 -20    6.14    0.38
   3  -1  20    5.64    0.35
  -3  -1 -21    4.53    0.33
   3   1  21    5.21    0.32
   3  -1  21    4.34    0.29
   3  -1  22    0.68    0.17
  -3  -1 -22    0.89    0.22
   3   1  22    0.83    0.20
   3  -1  23    1.30    0.19
   3   1  23    1.64    0.22
  -3  -1 -23    1.63    0.24
   3  -1  24    2.64    0.25
   3   1  24    2.90    0.27
   3   1  25    0.12    0.22
   3  -1  25    0.23    0.20
   3   1  26    0.30    0.23
   3  -1  26    0.01    0.20
   3   1  27    0.03    0.24
   3  -1  27    0.27    0.22
   3  -1  28    2.15    0.26
   3   1  28    2.33    0.29
   3   1  29   -0.18    0.26
   3  -1  29    0.11    0.23
   3  -1  30    0.19    0.23
   3   1  30    0.26    0.28
   3  -1  31    0.02    0.24
   3   1  31   -0.20    0.29
   3  -1  32    0.40    0.26
   3   1  32    0.78    0.30
   3  -1  33    0.36    0.27
   3   1  33    0.89    0.31
  -3  -2  31    0.79    0.44
  -3  -2  30    0.09    0.41
  -3   2  29    0.16    0.33
  -3  -2  29    0.09    0.40
  -3   2  28    0.64    0.33
  -3  -2  28    0.68    0.37
  -3  -2  27    0.19    0.36
  -3  -2  26    0.16    0.34
  -3  -2  25    2.59    0.37
  -3  -2  24    0.28    0.32
   3   2 -24    0.66    0.23
  -3  -2  23    3.91    0.37
   3   2 -23    3.22    0.30
  -3  -2  22    2.33    0.32
   3  -2 -22    1.91    0.25
   3   2 -22    2.09    0.25
  -3   2  21    0.16    0.22
  -3  -2  21    0.19    0.29
   3  -2 -21    0.21    0.20
   3   2 -21    0.43    0.21
  -3   2  20    0.43    0.22
   3   2 -20    0.09    0.21
  -3  -2  20    0.65    0.27
   3  -2 -20    0.43    0.20
   3  -2 -19    4.72    0.34
  -3  -2  19    5.62    0.38
  -3   2  19    5.25    0.35
   3   2 -19    5.45    0.34
   3  -2 -18    1.88    0.22
  -3   2  18    2.28    0.24
   3   2 -18    2.32    0.23
  -3  -2  18    2.51    0.27
  -3   2  17    9.44    0.55
   3   2 -17    9.95    0.55
  -3  -2  17   11.22    0.57
  -3   2  16   13.95    0.76
   3   2 -16   14.25    0.75
  -3  -2  16   15.54    0.77
  -3   2  15    0.14    0.16
   3   2 -15    0.36    0.16
  -3  -2  15    0.70    0.20
  -3  -2  14    2.95    0.24
   3   2 -14    2.86    0.22
  -3   2  14    2.57    0.22
  -3  -2  13    2.23    0.21
  -3   2  13    1.68    0.18
   3   2 -13    1.79    0.17
  -3  -2  12    2.33    0.20
  -3   2  12    1.46    0.17
   3   2 -12    2.04    0.18
   3   2 -11    1.11    0.15
  -3   2  11    0.89    0.14
  -3   2  10    1.75    0.16
   3   2 -10    2.18    0.18
   3  -2  -9    0.79    0.14
   3   2  -9    1.02    0.15
  -3   2   9    0.87    0.12
   3  -2  -8   11.23    0.60
  -3   2   8   11.67    0.60
   3   2  -8   11.79    0.60
   3   2  -7    4.31    0.23
  -3   2   7    3.41    0.20
   3  -2  -7    3.00    0.17
   3  -2  -7    4.01    0.21
   3  -2  -6    0.17    0.05
  -3   2   6    0.35    0.10
   3  -2  -6    0.18    0.11
  -3  -2   6    0.30    0.13
   3   2  -6    0.25    0.15
  -3   2   5    0.18    0.10
  -3  -2   5   -0.09    0.12
   3   2  -5    0.01    0.14
   3  -2  -5   -0.05    0.11
   3  -2  -5    0.06    0.04
   3   2  -4    5.26    0.31
  -3  -2   4    5.19    0.30
  -3   2   4    5.30    0.29
   3  -2  -4    5.27    0.29
   3  -2  -3    3.37    0.21
  -3  -2   3    3.47    0.21
   3   2  -3    3.64    0.23
  -3   2   3    3.43    0.20
  -3   2   2    7.08    0.36
   3   2  -2    7.39    0.38
   3  -2  -2    7.16    0.36
  -3   2   2    6.43    0.35
  -3  -2   2    6.81    0.37
  -3  -2   1   28.06    1.37
  -3   2   1   27.37    1.37
  -3   2   1   25.67    1.36
   3  -2  -1   28.70    1.37
   3   2  -1   29.22    1.38
   3   2   0    6.10    0.31
  -3  -2   0    5.67    0.31
  -3   2   0    5.39    0.29
  -3   2   0    5.89    0.30
  -3   2   0    5.37    0.30
   3   2   0    5.84    0.32
   3  -2   0    6.00    0.30
   3   2   1   20.64    0.98
  -3   2  -1   19.39    0.96
  -3  -2  -1   19.43    0.98
  -3   2  -1   19.29    0.97
   3  -2   1   19.78    0.97
   3   2   1   19.00    0.98
  -3   2  -1   18.36    0.97
  -3   2  -2    5.73    0.31
   3   2   2    6.59    0.32
   3  -2   2    5.75    0.30
  -3   2  -2    5.79    0.30
   3   2   2    5.77    0.33
  -3  -2  -2    5.79    0.32
  -3  -2  -3   14.24    0.73
   3   2   3   14.54    0.73
  -3   2  -3   13.51    0.72
   3  -2   3   14.06    0.71
  -3  -2  -3   15.17    0.73
   3   2   3   14.35    0.73
  -3  -2  -4    1.58    0.15
   3   2   4    1.54    0.15
  -3  -2  -4    1.68    0.15
   3   2   4    1.73    0.13
   3  -2   4    1.63    0.11
   3   2   5   -0.02    0.11
   3  -2   5    0.02    0.05
  -3  -2  -5   -0.09    0.11
   3  -2   5   -0.02    0.07
   3   2   5    0.04    0.09
   3   2   6    0.31    0.10
   3   2   6    0.01    0.11
   3  -2   6    0.06    0.07
   3  -2   6    0.09    0.06
   3  -2   7   16.86    0.85
   3  -2   7   16.72    0.85
   3   2   7   17.97    0.86
   3   2   8    2.77    0.19
   3   2   8    2.80    0.19
   3   2   9    4.06    0.25
   3  -2   9    3.97    0.21
   3   2   9    4.31    0.25
   3   2  10   10.77    0.54
   3  -2  10    9.96    0.51
   3   2  10   10.58    0.54
   3   2  11    0.63    0.13
   3  -2  11    0.67    0.07
   3   2  12    8.29    0.46
   3  -2  12    8.67    0.44
   3  -2  13    2.50    0.15
  -3  -2 -13    2.70    0.20
   3  -2  14    2.75    0.17
  -3  -2 -14    3.49    0.23
  -3  -2 -15    1.40    0.18
   3  -2  15    1.04    0.11
   3  -2  16    4.26    0.26
  -3  -2 -16    5.20    0.30
  -3  -2 -17    3.06    0.25
   3   2  17    4.05    0.26
   3  -2  17    2.61    0.20
   3   2  18    0.69    0.20
   3  -2  18    0.51    0.13
  -3  -2 -18    0.67    0.18
  -3  -2 -19    3.15    0.25
   3  -2  19    2.58    0.21
   3   2  19    3.27    0.26
   3   2  20    0.75    0.21
   3  -2  20    0.59    0.15
  -3  -2 -20    0.65    0.20
   3   2  21    1.52    0.22
   3  -2  21    0.98    0.17
  -3  -2 -21    1.14    0.21
   3   2  22    0.57    0.22
  -3  -2 -22    0.51    0.21
   3  -2  22    0.37    0.17
  -3  -2 -23    0.45    0.22
   3   2  23    0.46    0.23
   3  -2  23    0.35    0.17
   3   2  24    0.29    0.24
   3  -2  24    0.17    0.18
   3   2  25    0.41    0.25
   3  -2  25    0.18    0.19
   3   2  26    0.22    0.26
   3  -2  26    0.10    0.20
   3  -2  27    0.17    0.21
   3   2  28    0.67    0.28
   3  -2  28    0.36    0.22
   3  -2  29    0.16    0.23
   3   2  29    0.16    0.28
   3  -2  30    0.62    0.26
   3   2  30    1.08    0.31
   3  -2  31    0.56    0.27
   3   2  31    0.16    0.31
  -3  -3  31    0.47    0.46
  -3  -3  30    0.93    0.44
  -3  -3  29    0.24    0.42
   3  -3 -28    0.09    0.26
  -3  -3  28   -0.16    0.40
   3  -3 -27    0.26    0.25
  -3  -3  27    0.48    0.38
  -3   3  26   -0.07    0.31
   3  -3 -26    0.03    0.23
  -3  -3  26    0.25    0.37
  -3   3  25   -0.02    0.29
   3  -3 -25   -0.05    0.22
  -3  -3  25   -0.56    0.36
  -3   3  24    0.17    0.27
   3   3 -24   -0.12    0.24
   3  -3 -24   -0.05    0.21
  -3  -3  24    0.05    0.33
  -3   3  23    1.76    0.28
   3   3 -23    1.62    0.25
   3  -3 -23    1.30    0.22
  -3  -3  23    1.27    0.34
  -3   3  22    0.29    0.25
  -3  -3  22    0.88    0.32
   3   3 -22    0.68    0.23
   3  -3 -22    0.53    0.19
   3   3 -21    2.82    0.26
  -3  -3  21    3.47    0.34
   3  -3 -21    1.93    0.23
  -3   3  21    2.65    0.28
  -3   3  20    0.94    0.23
  -3  -3  20    0.91    0.31
   3   3 -20    0.81    0.22
   3  -3 -20    0.91    0.18
  -3  -3  19    2.95    0.32
  -3   3  19    2.10    0.25
   3  -3 -19    1.70    0.20
   3   3 -19    2.30    0.24
  -3   3  18    0.61    0.21
   3   3 -18    1.13    0.20
   3  -3 -18    0.73    0.16
  -3  -3  18    1.48    0.28
  -3   3  17    0.07    0.19
   3   3 -17    0.39    0.18
  -3  -3  17    0.22    0.26
   3  -3 -17   -0.01    0.14
   3  -3 -16    6.27    0.41
  -3  -3  16   10.25    0.49
  -3   3  16    8.03    0.45
   3   3 -16    8.99    0.44
   3   3 -15    1.21    0.18
   3  -3 -15    0.85    0.13
  -3   3  15    1.04    0.18
  -3  -3  15    1.41    0.23
   3  -3 -14    5.14    0.34
  -3  -3  14    7.67    0.40
  -3   3  14    7.11    0.38
   3  -3 -14    6.87    0.38
   3   3 -14    7.63    0.38
   3  -3 -13    6.13    0.40
   3   3 -13    9.34    0.43
  -3  -3  13   10.28    0.46
   3  -3 -13    8.14    0.43
  -3   3  13    9.41    0.44
   3   3 -12    0.42    0.17
  -3  -3  12    0.34    0.18
  -3   3  12    0.54    0.15
   3  -3 -12    0.54    0.15
   3  -3 -12    0.12    0.06
   3   3 -11    0.26    0.15
   3  -3 -11    0.40    0.14
  -3   3  11    0.12    0.13
  -3  -3  10    3.92    0.26
  -3   3  10    3.17    0.23
   3  -3 -10    3.27    0.23
   3   3 -10    3.54    0.24
   3  -3  -9    4.02    0.25
  -3   3   9    3.74    0.24
   3   3  -9    4.13    0.26
  -3  -3   9    4.14    0.27
   3  -3  -8    4.78    0.29
  -3  -3   8    5.81    0.31
   3   3  -8    5.74    0.30
  -3   3   8    3.99    0.28
   3  -3  -7    0.77    0.13
   3   3  -7    0.93    0.16
  -3  -3   7    0.94    0.15
  -3   3   7    0.71    0.12
   3  -3  -6    0.57    0.12
   3   3  -6    0.69    0.15
  -3  -3   6    0.78    0.14
  -3   3   6    0.65    0.11
   3  -3  -5    0.84    0.12
  -3   3   5    1.10    0.11
   3   3  -5    1.11    0.17
  -3  -3   5    1.28    0.15
  -3   3   4    0.16    0.08
   3  -3  -4    0.18    0.10
  -3  -3   4    0.13    0.12
   3  -3  -3    5.06    0.23
  -3   3   3    5.02    0.22
   3   3  -3    5.92    0.27
  -3   3   3    3.11    0.20
  -3  -3   3    5.04    0.25
  -3   3   3    4.73    0.23
  -3   3   2   28.95    1.41
   3  -3  -2   28.59    1.41
  -3   3   2   26.67    1.40
  -3  -3   2   29.35    1.42
  -3   3   2   29.93    1.41
   3   3  -1   16.46    0.79
   3  -3  -1   14.96    0.77
  -3   3   1   15.78    0.77
  -3   3   1   14.34    0.77
  -3  -3   1   16.55    0.79
  -3   3   1   15.73    0.78
   3   3   0   13.80    0.66
   3  -3   0   12.54    0.64
  -3   3   0   11.54    0.64
  -3   3   0   12.87    0.64
   3   3   0   13.43    0.66
  -3   3   0   12.85    0.64
  -3  -3   0   12.96    0.65
   3  -3   1    4.64    0.25
  -3   3  -1    5.02    0.26
   3   3   1    4.85    0.28
   3   3   1    5.14    0.30
  -3  -3  -1    4.84    0.28
  -3   3  -1    4.61    0.26
  -3   3  -2    7.47    0.40
   3   3   2    8.39    0.42
  -3  -3  -2    8.28    0.42
   3   3   2    8.96    0.43
  -3   3  -2    7.97    0.41
   3  -3   2    7.53    0.40
  -3   3  -3   19.18    0.92
   3   3   3   20.33    0.94
  -3  -3  -3   20.72    0.94
  -3   3  -3   17.51    0.92
   3  -3   3   17.51    0.92
   3   3   3   21.41    0.94
  -3  -3  -4    0.15    0.12
   3  -3   4    0.19    0.08
   3   3   4    0.08    0.14
   3   3   4    0.06    0.10
  -3  -3  -5    0.21    0.13
   3   3   5    0.27    0.14
   3  -3   5    0.27    0.08
   3   3   5    0.32    0.10
   3  -3   6    0.35    0.08
   3   3   6    0.50    0.14
   3   3   6    0.44    0.11
   3   3   7    2.97    0.19
   3   3   7    2.82    0.21
   3  -3   7    2.76    0.17
  -3  -3  -8   15.09    0.75
   3   3   8   15.44    0.75
   3  -3   8   14.07    0.74
   3   3   8   14.26    0.75
  -3  -3  -9    6.71    0.34
   3  -3   9    5.68    0.32
   3   3   9    5.50    0.33
   3   3   9    5.74    0.33
  -3  -3 -10    2.38    0.19
   3  -3  10    2.12    0.16
   3   3  10    1.75    0.18
   3   3  10    1.98    0.17
   3   3  11    0.12    0.14
  -3  -3 -11    0.34    0.15
   3   3  11    0.25    0.12
   3  -3  11    0.42    0.13
   3   3  12    2.28    0.21
   3   3  12    2.67    0.20
  -3  -3 -12    2.81    0.22
   3  -3  12    3.35    0.23
   3   3  13    1.77    0.19
  -3  -3 -13    1.97    0.19
   3  -3  14    1.25    0.11
  -3  -3 -14    1.48    0.18
  -3  -3 -15    0.74    0.17
   3   3  15    0.51    0.16
   3  -3  15    0.50    0.11
   3  -3  16    2.98    0.19
   3   3  16    1.93    0.22
  -3  -3 -16    2.57    0.23
  -3  -3 -17    0.05    0.18
   3   3  17   -0.06    0.17
   3  -3  17    0.11    0.14
   3  -3  18    2.65    0.21
  -3  -3 -18    2.25    0.24
   3   3  18    3.10    0.28
   3  -3  19    4.63    0.30
  -3  -3 -19    4.34    0.32
   3   3  19    5.13    0.36
   3  -3  20    0.61    0.19
   3   3  20    0.58    0.24
  -3  -3 -20    0.80    0.21
   3  -3  21    0.86    0.20
   3   3  21    0.48    0.24
  -3  -3 -21    0.46    0.21
   3  -3  22    0.55    0.21
   3   3  22    0.44    0.24
  -3  -3 -22    0.54    0.22
   3  -3  23    0.69    0.22
   3   3  23    0.07    0.25
   3  -3  24   -0.12    0.24
   3   3  24    0.03    0.26
   3  -3  25    1.00    0.25
   3   3  25    0.69    0.27
   3  -3  26    0.40    0.26
   3   3  26    0.38    0.28
   3  -3  27   -0.10    0.28
   3   3  27    0.23    0.29
   3  -3  28    0.14    0.31
   3   3  28   -0.20    0.31
   3  -3  29    0.86    0.33
   3   3  29    0.79    0.33
   3   3  30    0.80    0.35
  -3   4  27   -0.26    0.35
  -3  -4  26    0.50    0.43
  -3   4  26    0.40    0.33
  -3  -4  25    0.06    0.40
   3  -4 -25   -0.12    0.30
  -3   4  25    0.05    0.31
  -3  -4  24    0.17    0.39
   3  -4 -24    0.20    0.29
  -3   4  24    0.18    0.29
   3  -4 -23   -0.12    0.26
  -3  -4  23   -0.27    0.37
   3   4 -23    0.12    0.25
  -3   4  23    0.16    0.27
   3  -4 -22    0.23    0.24
   3   4 -22   -0.29    0.24
  -3   4  22    0.15    0.27
  -3  -4  22   -0.36    0.35
   3  -4 -21   -0.05    0.21
  -3   4  21    0.21    0.26
   3   4 -21    0.14    0.24
  -3  -4  21   -0.37    0.34
   3  -4 -20    0.94    0.22
  -3  -4  20    1.71    0.34
  -3   4  20    1.17    0.26
   3   4 -20    1.37    0.24
  -3  -4  19    0.61    0.31
  -3   4  19    0.09    0.23
   3   4 -19   -0.16    0.20
   3  -4 -19    0.17    0.18
   3   4 -18    0.14    0.21
  -3  -4  18   -0.23    0.30
   3  -4 -18   -0.02    0.16
  -3   4  18   -0.06    0.23
   3   4 -17    0.32    0.20
   3  -4 -17    0.39    0.21
  -3   4  17    0.71    0.22
   3  -4 -17    0.08    0.14
  -3   4  16    5.19    0.35
   3  -4 -16    4.62    0.34
   3   4 -16    5.24    0.33
  -3   4  15    6.13    0.37
  -3  -4  15    6.87    0.43
   3  -4 -15    4.82    0.36
   3   4 -15    5.43    0.36
  -3   4  14    5.64    0.36
   3   4 -14    5.90    0.36
   3  -4 -14    5.21    0.36
  -3  -4  14    6.72    0.42
  -3  -4  13   13.96    0.67
   3  -4 -13   10.24    0.63
  -3   4  13   11.70    0.63
   3   4 -13   11.94    0.63
  -3  -4  12   20.71    0.98
   3   4 -12   19.13    0.96
   3  -4 -12   16.79    0.95
  -3   4  12   18.33    0.95
   3   4 -11    0.66    0.19
   3  -4 -11    0.34    0.17
  -3  -4  11    0.50    0.20
  -3   4  11    0.39    0.17
  -3   4  10    4.59    0.29
  -3  -4  10    4.51    0.31
   3  -4 -10    4.37    0.29
   3   4 -10    4.57    0.30
  -3   4   9    0.15    0.13
   3  -4  -9    0.18    0.15
  -3  -4   9    0.55    0.18
   3   4  -9    0.64    0.19
   3  -4  -8    1.21    0.16
  -3   4   8    1.25    0.14
  -3  -4   8    1.10    0.18
   3   4  -8    1.13    0.19
   3  -4  -7    1.87    0.17
  -3   4   7    1.91    0.16
  -3  -4   7    2.00    0.20
   3   4  -7    2.20    0.21
   3  -4  -6    1.37    0.16
   3   4  -6    2.06    0.21
  -3   4   6    1.69    0.14
  -3   4   6    1.67    0.18
  -3  -4   6    1.64    0.18
  -3   4   5    1.22    0.15
   3  -4  -5    0.91    0.14
  -3  -4   5    1.34    0.16
   3   4  -5    1.54    0.19
  -3   4   5    1.22    0.12
   3   4  -4    2.92    0.23
  -3   4   4    2.76    0.17
  -3  -4   4    2.53    0.21
  -3   4   4    2.68    0.20
  -3   4   3    0.91    0.10
  -3   4   3    0.41    0.05
  -3   4   3    1.00    0.13
  -3  -4   3    0.69    0.14
  -3   4   2    2.59    0.18
  -3  -4   2    2.60    0.19
  -3   4   2    2.44    0.16
  -3   4   1    4.19    0.24
  -3   4   1    4.54    0.26
  -3  -4   1    4.36    0.27
   3   4   0    2.15    0.18
  -3   4   0    2.04    0.14
  -3  -4   0    2.07    0.18
  -3   4   0    2.31    0.17
  -3  -4  -1    0.86    0.14
  -3   4  -1    0.98    0.09
   3   4   1    0.82    0.13
  -3   4  -1    0.90    0.14
  -3   4  -2    1.43    0.11
  -3  -4  -2    1.91    0.17
  -3   4  -2    1.66    0.16
   3   4   2    1.77    0.16
   3   4   3    0.47    0.12
   3   4   3    0.35    0.17
  -3   4  -3    0.40    0.13
  -3   4  -3    0.42    0.07
  -3  -4  -3    0.44    0.14
   3   4   4    1.02    0.14
  -3  -4  -4    0.94    0.16
   3  -4   4    1.04    0.12
  -3   4  -4    0.68    0.07
   3   4   4    1.13    0.17
  -3   4  -4    1.06    0.14
   3   4   5    0.22    0.16
   3   4   5    0.22    0.11
   3  -4   5    0.30    0.10
  -3  -4  -5    0.24    0.15
   3   4   6    3.81    0.24
   3  -4   6    3.73    0.23
   3   4   6    4.12    0.27
   3   4   7    2.29    0.17
   3  -4   7    1.90    0.15
   3   4   7    2.21    0.20
   3   4   8    0.46    0.13
   3   4   8    0.22    0.16
   3  -4   8    0.44    0.11
  -3  -4  -9    0.64    0.16
   3  -4   9    0.67    0.13
   3   4   9    0.60    0.13
   3   4   9    0.83    0.16
  -3  -4 -10    2.78    0.21
   3  -4  10    2.33    0.18
   3   4  10    2.10    0.20
   3   4  10    2.23    0.19
  -3  -4 -11    2.73    0.23
   3  -4  11    2.50    0.20
   3   4  11    2.44    0.22
   3   4  11    2.73    0.21
  -3  -4 -12    3.26    0.25
   3   4  12    3.01    0.25
   3  -4  12    3.59    0.25
   3   4  12    2.98    0.24
  -3  -4 -13    2.51    0.22
   3   4  13    1.96    0.20
   3  -4  13    2.59    0.23
   3   4  13    1.81    0.21
  -3  -4 -14    1.22    0.21
   3   4  14    1.02    0.19
   3  -4  14    1.55    0.22
   3   4  15    1.44    0.21
  -3  -4 -15    1.67    0.23
   3  -4  15    2.21    0.26
  -3  -4 -16    1.78    0.24
   3  -4  16    2.27    0.30
   3   4  16    1.32    0.21
  -3  -4 -17   -0.03    0.21
   3  -4  17    0.25    0.33
   3   4  17    0.10    0.19
  -3  -4 -18    0.00    0.23
   3  -4  18   -0.09    0.37
   3   4  18    0.17    0.21
   3   4  19    0.55    0.22
   3   4  19    1.14    0.27
  -3  -4 -19    0.87    0.25
   3  -4  19    1.04    0.42
   3   4  20    0.28    0.21
   3   4  20    0.29    0.28
  -3  -4 -20    0.67    0.26
   3   4  21    0.22    0.27
  -3  -4 -21    0.10    0.25
   3   4  22    0.27    0.28
  -3  -4 -22   -0.06    0.26
   3  -4  23    0.03    0.30
   3   4  23   -0.26    0.27
   3  -4  24    0.12    0.37
   3   4  24    0.04    0.29
   3  -4  25    0.68    0.40
   3   4  25    0.57    0.31
   3  -4  26    0.46    0.42
   3   4  26    0.35    0.31
   3   4  27    0.25    0.33
  -3   5  25    0.37    0.34
  -3  -5  25    0.01    0.57
  -3   5  24    0.46    0.33
  -3   5  23    1.25    0.33
  -3   5  22    0.57    0.31
   3   5 -22    0.28    0.27
   3   5 -21    0.99    0.26
  -3   5  21    1.10    0.30
  -3   5  20    0.63    0.28
   3   5 -20    0.44    0.24
  -3   5  19    0.75    0.28
   3   5 -19    0.18    0.23
  -3   5  18    0.30    0.26
   3   5 -18    0.31    0.23
  -3   5  17   -0.25    0.24
   3   5 -17    0.01    0.21
  -3   5  16    0.34    0.23
   3   5 -16    0.12    0.22
  -3   5  15   -0.14    0.22
   3   5 -15    0.20    0.21
  -3  -5  15   -0.05    0.29
   3   5 -14    0.19    0.21
  -3  -5  14   -0.03    0.27
  -3   5  14    0.15    0.22
  -3  -5  13   10.89    0.61
  -3   5  13    9.71    0.58
   3   5 -13   10.75    0.58
  -3  -5  12    0.85    0.25
   3   5 -12    0.66    0.22
  -3   5  12    0.88    0.20
  -3  -5  11    8.25    0.49
   3   5 -11    7.96    0.46
  -3   5  11    7.18    0.44
   3   5 -10    7.85    0.45
  -3   5  10    6.89    0.42
  -3   5  10    7.86    0.46
  -3  -5  10    7.16    0.46
   3   5  -9    0.58    0.22
  -3   5   9    0.56    0.21
  -3   5   9    0.68    0.16
  -3  -5   9    0.42    0.21
   3   5  -8    1.05    0.22
  -3  -5   8    1.01    0.20
  -3   5   8    0.74    0.22
  -3   5   8    0.65    0.15
   3   5  -7    6.38    0.35
  -3   5   7    4.89    0.33
  -3  -5   7    5.11    0.34
  -3   5   7    4.57    0.30
  -3  -5   6    0.13    0.17
   3   5  -6    0.42    0.21
  -3   5   6    0.01    0.17
  -3   5   6    0.32    0.13
  -3  -5   5   -0.05    0.16
   3   5  -5    0.20    0.20
  -3   5   5    0.22    0.16
  -3   5   5   -0.09    0.12
  -3   5   4    0.31    0.15
   3   5  -4    0.43    0.20
  -3   5   4    0.25    0.12
  -3  -5   4    0.39    0.16
  -3  -5   3    1.12    0.17
  -3   5   3    0.64    0.16
  -3   5   3    0.79    0.12
  -3   5   2    0.14    0.15
  -3  -5   2   -0.02    0.16
  -3   5   2    0.07    0.11
  -3  -5   1    0.16    0.15
  -3   5   1    0.26    0.11
  -3   5   1    0.11    0.15
   3   5  -1    0.04    0.13
   3   5   0    2.55    0.21
  -3   5   0    2.69    0.18
  -3   5   0    2.79    0.22
  -3   5  -1    0.82    0.11
  -3  -5  -1    0.80    0.17
  -3   5  -1    1.13    0.17
   3   5   1    0.61    0.15
  -3   5  -2    0.11    0.09
  -3   5  -2    0.33    0.17
  -3  -5  -2    0.21    0.16
   3   5   2    0.13    0.14
  -3   5  -3    1.74    0.13
  -3  -5  -3    2.10    0.20
  -3   5  -3    2.06    0.19
   3   5   3    2.07    0.18
   3  -5   4    0.09    0.13
  -3   5  -4    0.08    0.17
  -3   5  -4   -0.06    0.07
   3   5   4    0.26    0.14
   3  -5   5   -0.12    0.14
  -3  -5  -5   -0.04    0.18
   3   5   5   -0.04    0.14
   3  -5   6    0.72    0.15
   3   5   6    0.76    0.20
   3   5   7   25.96    1.32
   3   5   7   27.16    1.33
   3  -5   7   25.38    1.31
   3   5   8    2.25    0.20
   3  -5   8    1.94    0.19
   3   5   8    2.46    0.23
   3   5   9    1.65    0.18
   3   5   9    1.67    0.22
   3  -5   9    1.15    0.18
   3  -5  10    6.26    0.38
   3   5  10    6.68    0.40
   3   5  10    6.58    0.38
   3   5  11   12.83    0.70
   3  -5  11   12.97    0.69
   3   5  11   13.37    0.69
   3   5  12    0.65    0.19
   3  -5  12    0.80    0.19
   3   5  12    0.89    0.18
  -3  -5 -13    3.43    0.28
   3   5  13    2.88    0.25
   3  -5  13    3.20    0.26
   3   5  13    2.78    0.26
  -3  -5 -14    0.04    0.23
   3  -5  14    0.33    0.22
   3   5  14    0.07    0.17
   3  -5  15    0.01    0.24
   3   5  15    0.21    0.20
  -3  -5 -15    0.14    0.24
   3  -5  16    0.22    0.27
   3   5  16   -0.11    0.21
  -3  -5 -16   -0.08    0.24
   3  -5  17   -0.10    0.30
   3   5  17    0.12    0.21
  -3  -5 -17    0.31    0.26
  -3  -5 -18    0.22    0.26
   3  -5  18    0.66    0.35
  -3  -5 -19    0.07    0.27
   3  -5  19    0.39    0.37
  -3  -5 -20    1.26    0.30
   3  -5  20    1.25    0.44
   3  -5  21    1.75    0.49
   3  -5  22    2.93    0.57
   3   5  23    1.74    0.34
   3  -5  23    2.18    0.63
   3   5  24    0.01    0.33
   3  -5  24   -0.05    0.69
   3   5  25    0.03    0.34
   3  -5  25    0.18    0.77
   3  -5  26    0.70    0.87
   3  -5  27   -1.74    0.99
   3  -5  28    1.31    1.08
   3  -5  29    2.86    1.20
   3  -5  30    2.24    1.26
  -3  -6  23    0.20    0.54
  -3   6  23    0.94    0.37
  -3  -6  22    0.21    0.49
  -3   6  22    0.05    0.35
  -3  -6  21    0.72    0.47
   3   6 -21   -0.22    0.27
  -3   6  21    0.43    0.33
  -3   6  20    0.09    0.32
   3   6 -20   -0.05    0.26
  -3   6  19    0.80    0.31
   3   6 -19    0.27    0.26
  -3   6  18   -0.21    0.28
   3   6 -18    0.24    0.23
  -3   6  17   -0.02    0.27
   3   6 -17    0.10    0.24
  -3   6  16    0.17    0.26
   3   6 -16    0.38    0.24
   3   6 -15    0.35    0.25
  -3   6  15   -0.27    0.30
  -3   6  15    0.73    0.26
   3   6 -14    0.26    0.24
  -3   6  14   -0.09    0.23
  -3   6  14    0.02    0.29
  -3   6  13    5.69    0.40
   3   6 -13    4.67    0.36
  -3   6  13    4.76    0.35
  -3   6  12    0.75    0.21
   3   6 -12    0.93    0.25
  -3   6  12    1.59    0.28
  -3  -6  11    2.22    0.30
  -3   6  11    3.10    0.30
   3   6 -11    2.26    0.29
  -3   6  11    2.67    0.24
  -3  -6  10    1.72    0.28
  -3   6  10    2.35    0.28
  -3   6  10    2.09    0.22
   3   6 -10    2.01    0.28
  -3   6   9    0.76    0.24
   3   6  -9    0.75    0.25
  -3   6   9    1.11    0.18
  -3  -6   9    0.81    0.23
  -3   6   8   -0.19    0.22
   3   6  -8    0.17    0.25
  -3   6   8   -0.14    0.16
  -3  -6   8    0.20    0.22
   3   6  -7    1.12    0.26
  -3   6   7    0.49    0.16
  -3  -6   7    0.96    0.22
  -3   6   6    0.43    0.20
   3   6  -6    0.36    0.24
  -3   6   6    0.35    0.15
  -3  -6   6    0.15    0.19
   3   6  -5    0.37    0.24
  -3   6   5    0.38    0.20
  -3  -6   5    0.09    0.19
  -3   6   5    0.04    0.14
  -3   6   4    0.30    0.08
  -3  -6   4    2.59    0.22
  -3   6   4    2.60    0.21
  -3   6   4    2.50    0.17
   3   6  -3    0.79    0.27
  -3   6   3    0.49    0.15
  -3  -6   3    0.48    0.19
  -3   6   3    0.79    0.19
  -3   6   2    0.24    0.14
  -3  -6   2    0.41    0.18
  -3   6   2    0.34    0.19
  -3  -6   1    0.08    0.17
  -3   6   1    0.20    0.13
  -3   6   1    0.06    0.19
   3   6  -1    0.19    0.15
  -3  -6   0    0.08    0.18
  -3   6   0   -0.03    0.12
  -3   6   0    0.29    0.20
   3   6   0    0.02    0.16
  -3  -6  -1    0.52    0.19
   3   6   1    0.33    0.15
  -3   6  -1    0.82    0.21
  -3   6  -1    0.45    0.12
   3   6   2    0.34    0.16
  -3  -6  -2    0.36    0.19
  -3   6  -2    0.20    0.20
  -3   6  -2    0.40    0.11
  -3   6  -3    0.15    0.10
  -3  -6  -3    0.34    0.21
  -3   6  -3    0.45    0.21
   3   6   3    0.36    0.16
  -3   6  -4    0.11    0.09
  -3   6  -4    0.64    0.22
   3   6   4    0.55    0.17
  -3  -6  -4    0.53    0.21
  -3   6  -5    0.64    0.07
   3  -6   5    1.14    0.18
   3   6   5    0.97    0.17
   3  -6   6    0.71    0.19
   3   6   6    0.27    0.16
   3  -6   7    2.18    0.22
   3   6   7    2.41    0.21
   3   6   8   -0.38    0.23
   3  -6   8    0.00    0.17
   3   6   8   -0.18    0.16
   3   6   9    4.22    0.34
   3  -6   9    4.28    0.30
   3   6   9    4.66    0.30
   3  -6  10    5.24    0.33
   3   6  10    4.89    0.36
   3   6  10    5.19    0.33
   3  -6  11    2.17    0.23
   3   6  11    2.43    0.27
   3   6  11    2.38    0.23
   3   6  12    0.85    0.23
   3  -6  12    0.58    0.22
   3   6  12    0.64    0.19
   3  -6  13    0.98    0.23
   3   6  13    0.65    0.21
   3   6  14    0.47    0.20
   3  -6  14    0.69    0.23
   3   6  15    0.23    0.20
   3  -6  15    0.21    0.26
   3  -6  16   -0.27    0.28
   3  -6  17   -0.07    0.30
   3   6  18   -0.64    0.32
   3  -6  18    0.34    0.35
   3   6  19    0.74    0.33
   3  -6  19    0.70    0.38
   3   6  20    0.55    0.34
   3  -6  20    0.65    0.42
   3  -6  21    0.17    0.47
   3  -6  22   -0.59    0.54
   3  -6  23    0.78    0.60
   3  -6  24    1.44    0.69
   3  -6  25    0.50    0.78
   3  -6  26   -0.50    0.87
   3  -6  27    1.83    0.98
   3  -6  28    1.10    1.05
  -3   7  21   -0.15    0.37
  -3   7  20    0.33    0.36
  -3   7  19    0.19    0.34
  -3  -7  19   -0.09    0.46
  -3   7  18    0.37    0.33
  -3  -7  18    0.88    0.45
  -3   7  17    0.11    0.31
   3   7 -17    0.08    0.27
  -3  -7  17   -0.12    0.40
   3   7 -16    0.15    0.27
  -3   7  16   -0.34    0.30
   3   7 -15    0.32    0.27
  -3   7  15   -0.34    0.28
   3   7 -14    0.67    0.28
  -3   7  14    0.44    0.26
   3   7 -13    0.05    0.27
  -3   7  13    0.10    0.23
   3   7 -12    1.25    0.28
  -3   7  12    1.24    0.23
   3   7 -11    3.46    0.34
  -3   7  11    4.08    0.35
  -3   7  11    3.54    0.30
  -3   7  10    0.53    0.21
   3   7 -10    0.37    0.27
  -3   7  10    0.77    0.27
   3   7  -9    3.57    0.34
  -3   7   9    3.49    0.29
  -3   7   9    4.26    0.33
  -3   7   8    1.64    0.22
  -3   7   8    2.21    0.28
   3   7  -8    1.83    0.30
  -3   7   7    0.72    0.18
  -3   7   7    0.39    0.25
  -3  -7   7    0.27    0.24
   3   7  -7    0.53    0.29
  -3   7   6    0.61    0.18
  -3  -7   6    0.41    0.23
  -3   7   6    0.21    0.24
   3   7  -6    0.54    0.28
  -3   7   5    0.15    0.17
  -3   7   5   -0.02    0.23
   3   7  -5    0.31    0.27
  -3  -7   5   -0.03    0.22
   3   7  -4    1.22    0.28
  -3  -7   4    1.12    0.23
  -3   7   4    1.25    0.18
  -3   7   4    0.07    0.09
  -3   7   4    0.86    0.24
  -3  -7   3    0.17    0.21
  -3   7   3    0.26    0.18
  -3   7   3    0.00    0.09
  -3   7   3    0.23    0.23
   3   7  -2    0.12    0.17
  -3   7   2    0.20    0.16
  -3   7   2    0.05    0.24
  -3  -7   2    0.41    0.22
   3   7  -1   -0.05    0.18
  -3   7   1    0.67    0.16
  -3   7   1    0.62    0.24
  -3  -7   1    0.55    0.22
   3   7   0    0.80    0.19
  -3  -7   0    1.53    0.25
  -3   7   0    1.37    0.17
  -3   7   0    1.80    0.26
  -3  -7  -1    0.23    0.22
   3   7   1    0.31    0.17
  -3   7  -1    0.16    0.24
  -3   7  -1   -0.02    0.14
   3   7   2    0.04    0.18
  -3   7  -2    0.09    0.14
  -3  -7  -2    0.09    0.23
  -3   7  -2    0.57    0.24
  -3   7  -3    0.18    0.13
  -3   7  -3    0.60    0.25
  -3  -7  -3    0.54    0.23
   3   7   3    0.33    0.19
  -3   7  -4    0.07    0.11
   3   7   4    0.33    0.19
  -3   7  -4    0.85    0.25
  -3  -7  -4    0.22    0.23
   3   7   5    0.47    0.18
  -3   7  -5    0.36    0.09
   3  -7   6    1.68    0.24
   3   7   7    1.33    0.19
   3  -7   8    1.16    0.23
   3   7   8    0.95    0.19
   3   7   9    2.88    0.26
   3  -7   9    2.60    0.28
   3  -7  10    1.55    0.24
   3   7  10    0.88    0.20
   3  -7  11    0.78    0.24
   3   7  11    1.03    0.20
   3  -7  12    0.71    0.24
   3   7  12    0.39    0.21
   3  -7  13    0.68    0.25
   3   7  13    0.50    0.22
   3  -7  14    0.15    0.26
   3   7  14    0.29    0.22
   3  -7  15   -0.30    0.29
   3   7  15    0.19    0.22
   3  -7  16   -0.02    0.30
   3  -7  17    0.59    0.32
   3   7  17    0.20    0.34
   3  -7  18    0.89    0.36
   3   7  18    1.12    0.36
   3   7  19   -0.05    0.37
   3  -7  19    0.31    0.39
   3  -7  20    1.00    0.44
   3  -7  21    0.52    0.49
   3  -7  22   -0.30    0.53
   3  -7  23   -0.20    0.57
   3  -7  24    0.22    0.65
   3  -7  25   -0.13    0.74
  -3   8  18    0.61    0.37
  -3   8  17    0.38    0.35
  -3   8  16    0.28    0.32
  -3   8  15    0.03    0.29
  -3  -8  15    0.30    0.41
  -3   8  14    0.23    0.27
  -3  -8  14    0.34    0.37
  -3   8  13   -0.07    0.26
  -3  -8  13    0.12    0.34
  -3   8  12    0.73    0.25
   3   8 -12    0.74    0.30
  -3   8  11    0.02    0.23
   3   8 -11    0.43    0.30
  -3   8  10    0.24    0.22
   3   8 -10   -0.40    0.30
   3   8  -9    0.42    0.30
  -3   8   9    0.46    0.22
   3   8  -8   -0.11    0.30
  -3   8   8    0.27    0.21
   3   8  -7   -0.02    0.31
  -3   8   7    0.12    0.21
   3   8  -6   -0.02    0.31
  -3   8   6    0.09    0.21
   3   8  -5   -0.41    0.30
  -3   8   5    0.51    0.22
  -3   8   5    0.05    0.28
   3   8  -4    0.60    0.30
  -3   8   4    0.01    0.21
  -3   8   4    0.11    0.28
  -3   8   3    0.19    0.21
  -3   8   3    1.08    0.28
   3   8  -3    0.61    0.20
   3   8  -2    0.23    0.20
  -3  -8   2   -0.08    0.25
  -3   8   2    0.01    0.20
  -3   8   2    0.04    0.11
  -3   8   2    0.22    0.27
   3   8  -1    0.29    0.20
  -3  -8   1   -0.23    0.25
  -3   8   1    0.08    0.19
  -3   8   1    0.20    0.29
  -3  -8   0   -0.22    0.26
   3   8   0    0.31    0.19
  -3   8   0    0.03    0.18
  -3   8   0    0.08    0.27
  -3   8  -1    0.18    0.18
   3   8   1    0.71    0.21
  -3   8  -1    0.64    0.27
   3   8   2    0.18    0.20
  -3   8  -2    0.39    0.28
  -3   8  -2    0.05    0.16
  -3  -8  -2    0.70    0.27
  -3   8  -3    0.13    0.15
  -3  -8  -3    0.71    0.27
   3   8   3    0.63    0.20
  -3   8  -3    0.99    0.29
   3   8   4   -0.15    0.21
   3   8   5    0.19    0.19
   3   8   6    1.24    0.21
   3   8   7    0.20    0.19
   3  -8   8    0.37    0.25
   3   8   8   -0.15    0.21
   3   8   9    0.68    0.21
   3   8  10    0.07    0.21
   3  -8  10   -0.11    0.26
   3   8  11   -0.02    0.21
   3  -8  11    0.13    0.27
   3   8  12    0.06    0.22
   3  -8  12    0.79    0.28
   3   8  13    0.10    0.24
   3  -8  13    0.41    0.29
   3   8  14   -0.12    0.24
   3  -8  14    0.23    0.30
   3   8  15    0.46    0.25
   3  -8  15    0.36    0.31
   3  -8  16   -0.12    0.32
   3  -8  17    0.46    0.35
   3  -8  18    0.28    0.37
   3  -8  19    0.06    0.42
   3  -8  20   -0.20    0.46
   3  -8  21   -0.29    0.51
  -3   9  15    0.27    0.32
  -3   9  14   -0.34    0.31
  -3   9  13    0.27    0.29
  -3   9  12    0.41    0.28
  -3   9  11    0.46    0.27
  -3   9  10    0.34    0.26
  -3   9   9    0.09    0.26
  -3   9   8   -0.22    0.26
  -3   9   7    0.31    0.26
  -3   9   6   -0.01    0.26
   3   9  -5   -0.02    0.21
   3   9  -4    0.00    0.21
   3   9  -3   -0.01    0.22
   3   9  -2    0.07    0.21
   3   9  -1    0.21    0.21
   3   9   0    0.26    0.22
   3   9   1    0.35    0.23
   3   9   2    0.05    0.22
   3   9   3   -0.13    0.23
   3   9   4    0.05    0.22
   3   9   6    0.09    0.21
   3   9   7    0.13    0.21
   3   9   8    0.46    0.24
   3   9   9   -0.27    0.23
   3   9  10    0.26    0.23
   3  -9  10    0.73    0.31
   3   9  11    0.24    0.23
   3  -9  11    0.15    0.31
   3   9  12   -0.19    0.25
   3  -9  12    0.86    0.32
   3   9  13    0.26    0.26
   3  -9  13    0.48    0.33
   3  -9  14    0.46    0.34
   3  -9  15    0.32    0.36
   3  -9  16   -0.15    0.38
   3  -9  17    0.13    0.39
   3  10  -1   -0.16    0.25
   3  10   0    0.42    0.24
   3  10   1    0.22    0.24
   3  10   2    0.24    0.24
   3  10   3   -0.03    0.23
   3  10   4    0.16    0.23
   3  10   5   -0.16    0.23
   3  10   6    0.27    0.23
  -4   0  29    0.57    0.36
  -4   0  28    1.14    0.36
  -4   0  27    0.10    0.33
  -4   0  26    0.48    0.32
  -4   0  25    0.00    0.30
  -4   0  24    1.78    0.31
  -4   0  23    0.11    0.28
   4   0 -21   -0.39    0.21
   4   0 -20    1.90    0.24
   4   0 -19    0.10    0.20
   4   0 -18    1.33    0.21
   4   0 -17    0.05    0.18
  -4   0  16    0.22    0.20
   4   0 -16    0.14    0.18
  -4   0  15    0.10    0.19
   4   0 -15   -0.12    0.17
   4   0 -14   10.21    0.55
  -4   0  14   10.36    0.56
  -4   0  13   -0.04    0.17
   4   0 -13   -0.10    0.16
   4   0 -12   14.11    0.77
  -4   0  12   15.86    0.78
  -4   0  11    0.23    0.16
   4   0 -11    0.00    0.14
  -4   0  10   34.70    1.74
  -4   0   9    0.20    0.15
  -4   0   8    4.29    0.27
  -4   0   7   -0.10    0.14
  -4   0   6   34.17    1.71
  -4   0   5   -0.08    0.14
   4   0  -5    0.11    0.09
  -4   0   4   59.65    2.91
   4   0  -4   57.49    2.91
   4   0  -3    0.06    0.10
  -4   0   3    0.22    0.13
   4   0  -2    0.52    0.09
   4   0  -2    0.61    0.14
   4   0  -1    0.00    0.08
   4   0  -1   -0.02    0.13
  -4   0   1    0.04    0.09
  -4   0   0    0.16    0.08
  -4   0   0    0.28    0.10
   4   0   0    0.22    0.13
   4   0   0    0.26    0.08
  -4   0  -1    0.02    0.10
   4   0   1   -0.08    0.14
  -4   0  -1    0.01    0.07
   4   0   1   -0.01    0.09
  -4   0  -2    0.14    0.07
   4   0   2    0.16    0.09
   4   0   2    0.14    0.14
  -4   0  -2   -0.03    0.11
   4   0   3    0.09    0.10
   4   0   3    0.02    0.13
  -4   0  -3    0.15    0.11
   4   0   4   11.25    0.59
  -4   0  -4   11.48    0.59
   4   0   5    0.01    0.07
  -4   0  -5   -0.02    0.11
  -4   0  -6   13.69    0.66
   4   0   6   12.48    0.64
   4   0   7   -0.02    0.07
  -4   0  -7    0.07    0.12
  -4   0  -8    2.02    0.17
  -4   0  -9   -0.08    0.13
   4   0   9    0.04    0.08
  -4   0 -10   10.34    0.49
   4   0  10    8.56    0.47
  -4   0 -11   -0.11    0.14
  -4   0 -12    2.76    0.21
  -4   0 -13    0.20    0.15
  -4   0 -14    1.80    0.19
  -4   0 -15    0.10    0.16
  -4   0 -16    1.02    0.19
   4   0  17   -0.12    0.15
  -4   0 -17    0.05    0.18
   4   0  18    0.18    0.15
  -4   0 -18    0.28    0.19
   4   0  19    0.02    0.16
  -4   0 -19   -0.06    0.20
   4   0  20    3.00    0.23
   4   0  21    0.08    0.17
   4   0  22    1.07    0.19
   4   0  23    0.10    0.19
   4   0  24    1.29    0.22
   4   0  25   -0.09    0.20
   4   0  26    0.27    0.22
   4   0  27   -0.07    0.22
   4   0  28    2.91    0.28
   4   0  29    0.22    0.24
   4   0  30    0.52    0.25
   4   0  31   -0.04    0.26
   4   0  32    0.54    0.27
   4   0  33   -0.12    0.27
  -4   1  29    0.80    0.37
  -4  -1  29    0.31    0.38
  -4  -1  28    0.48    0.36
  -4   1  28    0.89    0.35
  -4   1  27    0.24    0.32
  -4  -1  27    0.34    0.35
  -4  -1  26    0.70    0.34
  -4  -1  25   -0.29    0.31
  -4  -1  24   -0.03    0.30
  -4  -1  23    1.74    0.31
   4   1 -22    2.48    0.27
  -4  -1  22    2.50    0.32
   4   1 -21    0.33    0.22
   4  -1 -21    0.53    0.23
  -4  -1  21    0.59    0.27
  -4   1  20    9.37    0.55
  -4  -1  20    9.98    0.57
   4   1 -20    9.21    0.54
   4  -1 -20    9.37    0.54
  -4   1  19    5.36    0.38
  -4  -1  19    5.54    0.40
   4   1 -19    5.87    0.37
   4  -1 -19    5.58    0.37
  -4   1  18    4.66    0.34
   4   1 -18    4.56    0.32
   4  -1 -18    4.44    0.32
  -4   1  17    0.43    0.21
   4   1 -17    0.51    0.19
   4  -1 -17    0.05    0.19
  -4   1  16    0.73    0.20
   4  -1 -16    0.83    0.19
   4   1 -16    0.68    0.19
  -4   1  15    0.28    0.18
   4   1 -15    0.44    0.17
  -4   1  14    1.02    0.18
   4   1 -14    0.96    0.17
  -4   1  13    2.03    0.20
   4   1 -13    1.97    0.19
  -4   1  12    0.52    0.16
   4   1 -12    0.44    0.15
  -4  -1  11    6.92    0.38
  -4   1  11    6.74    0.38
   4   1 -11    6.02    0.37
  -4   1  10    4.32    0.27
  -4  -1  10    4.37    0.28
   4   1 -10    3.95    0.26
  -4  -1   9    0.68    0.16
   4   1  -9    0.63    0.15
  -4   1   9    0.67    0.15
  -4  -1   8    9.21    0.47
  -4   1   8    8.28    0.46
   4   1  -8    8.02    0.46
  -4   1   7    2.13    0.17
  -4  -1   7    1.89    0.18
   4   1  -7    1.97    0.18
   4  -1  -7    1.83    0.17
   4  -1  -7    2.10    0.14
   4   1  -6    5.48    0.31
  -4   1   6    5.20    0.31
  -4  -1   6    5.55    0.31
   4  -1  -6    5.09    0.29
   4  -1  -6    5.34    0.30
   4  -1  -5   14.14    0.71
   4  -1  -5   13.58    0.72
  -4   1   5   14.59    0.72
  -4  -1   5   13.68    0.72
   4  -1  -4   11.10    0.60
  -4   1   4   12.16    0.60
   4   1  -4   11.63    0.60
   4  -1  -3    1.32    0.14
   4   1  -3    1.38    0.13
   4  -1  -3    1.31    0.11
  -4  -1   3    1.45    0.14
  -4   1   3    1.34    0.14
   4   1  -2   24.21    1.19
  -4   1   2   25.00    1.19
   4  -1  -2   23.81    1.19
  -4  -1   2   22.05    1.19
   4  -1  -2   23.86    1.19
  -4   1   1   44.35    2.23
   4  -1  -1   44.45    2.23
   4  -1  -1   44.79    2.23
  -4   1   1   44.87    2.23
   4   1  -1   45.42    2.23
  -4  -1   1   44.95    2.23
  -4   1   0    1.39    0.12
  -4  -1   0    1.52    0.13
   4  -1   0    1.24    0.12
   4  -1   0    1.33    0.14
   4  -1   1   28.43    1.37
  -4   1  -1   29.69    1.37
  -4   1  -1   25.88    1.35
  -4  -1  -1   28.93    1.37
   4  -1   1   27.82    1.37
  -4  -1  -2   33.70    1.72
   4  -1   2   34.91    1.72
  -4  -1  -2   34.41    1.71
  -4   1  -2   34.73    1.72
   4  -1   2   33.89    1.72
   4  -1   3    0.49    0.12
  -4   1  -3    0.47    0.10
  -4  -1  -3    0.59    0.11
  -4  -1  -3    0.46    0.10
   4   1   3    0.43    0.11
  -4   1  -4   41.84    2.03
  -4  -1  -4   41.58    2.04
  -4  -1  -4   41.34    2.03
   4   1   4   40.06    2.03
   4  -1   4   39.33    2.03
  -4   1  -5   31.05    1.53
  -4  -1  -5   31.04    1.53
   4  -1   5   30.06    1.53
   4   1   5   30.36    1.52
   4  -1   6   24.70    1.28
  -4   1  -6   25.23    1.29
  -4  -1  -6   28.17    1.29
   4   1   6   25.14    1.28
   4   1   7    1.33    0.13
  -4  -1  -7    1.32    0.15
  -4   1  -7    1.19    0.15
   4   1   8   10.64    0.52
  -4  -1  -8   11.37    0.52
  -4   1  -8   11.20    0.53
   4  -1   8    9.01    0.49
   4   1   8   10.47    0.51
  -4  -1  -9    2.30    0.18
  -4   1  -9    2.20    0.19
   4   1   9    2.16    0.17
   4   1   9    2.00    0.15
  -4   1 -10    3.02    0.21
  -4  -1 -10    3.01    0.21
   4   1  10    2.41    0.18
  -4   1 -11    4.27    0.27
  -4  -1 -11    4.31    0.26
   4   1  11    3.62    0.23
  -4  -1 -12    0.30    0.15
  -4   1 -12    0.29    0.15
   4   1  13    0.75    0.13
  -4  -1 -13    0.83    0.16
  -4   1 -13    0.69    0.16
  -4  -1 -14    2.52    0.21
  -4   1 -14    2.07    0.21
  -4   1 -15    0.22    0.17
   4  -1  15    0.22    0.12
   4  -1  16    1.57    0.15
  -4   1 -16    1.42    0.20
   4  -1  17    1.50    0.15
  -4   1 -17    1.32    0.20
   4   1  18    3.94    0.27
   4  -1  18    3.16    0.22
  -4   1 -18    3.18    0.27
   4   1  19    8.98    0.47
   4  -1  19    7.69    0.44
  -4   1 -19    7.67    0.47
   4   1  20    3.95    0.28
  -4   1 -20    3.18    0.29
   4  -1  20    3.44    0.24
  -4  -1 -21    0.22    0.21
  -4   1 -21    0.24    0.21
   4   1  21    0.03    0.19
   4  -1  22    4.11    0.28
   4   1  22    4.65    0.31
   4   1  23    0.76    0.21
   4  -1  23    0.48    0.17
   4   1  24    1.30    0.22
   4  -1  24    0.76    0.19
   4   1  25   -0.49    0.23
   4  -1  25    0.18    0.19
   4   1  26    2.27    0.27
   4  -1  26    1.68    0.23
   4  -1  27    0.78    0.22
   4   1  28    0.52    0.26
   4  -1  28   -0.14    0.22
   4   1  29    0.18    0.26
   4  -1  29    0.09    0.23
   4  -1  30    0.15    0.23
   4   1  30   -0.11    0.27
   4  -1  31    0.33    0.24
   4   1  31    0.68    0.28
   4   1  32    0.00    0.28
   4   1  33    0.39    0.30
  -4  -2  29   -0.49    0.40
  -4  -2  28    1.08    0.40
  -4  -2  27   -0.21    0.37
  -4  -2  26    1.75    0.37
  -4  -2  25    1.83    0.36
  -4   2  24   -0.09    0.29
  -4  -2  24    0.34    0.32
  -4  -2  23    5.96    0.44
  -4   2  23    5.09    0.41
  -4   2  22    2.83    0.31
  -4  -2  22    2.95    0.35
  -4   2  21    1.44    0.26
  -4  -2  21    1.70    0.30
   4   2 -21    1.57    0.25
  -4   2  20    0.26    0.24
   4   2 -20    0.75    0.23
  -4  -2  20    0.70    0.29
   4   2 -19    6.58    0.40
  -4  -2  19    6.48    0.44
  -4   2  19    5.67    0.41
  -4   2  18    0.05    0.22
   4   2 -18    0.46    0.20
  -4  -2  18    0.20    0.26
  -4   2  17    2.23    0.25
   4   2 -17    2.30    0.23
  -4  -2  17    2.90    0.29
   4   2 -16    0.80    0.19
  -4   2  16    0.52    0.20
  -4  -2  16    0.62    0.25
   4   2 -15    0.03    0.18
  -4   2  15    0.08    0.18
  -4  -2  15    0.28    0.23
   4   2 -14    1.01    0.18
  -4   2  14    1.26    0.19
  -4  -2  14    1.58    0.24
   4  -2 -13    0.07    0.16
  -4   2  13    0.28    0.17
   4   2 -13    0.27    0.16
   4  -2 -12    0.54    0.16
  -4   2  12    0.79    0.17
   4   2 -12    0.64    0.17
   4  -2 -11    1.80    0.18
   4   2 -11    1.63    0.19
  -4   2  11    1.56    0.18
  -4   2  10    0.86    0.15
   4  -2 -10    0.83    0.16
   4   2 -10    1.14    0.17
   4  -2 -10    0.62    0.10
   4   2  -9    7.94    0.40
  -4   2   9    6.83    0.39
   4  -2  -9    6.42    0.36
   4  -2  -9    7.16    0.39
   4   2  -8    0.32    0.16
  -4   2   8    0.32    0.14
   4  -2  -8    0.08    0.14
   4  -2  -8    0.12    0.07
  -4  -2   7    1.75    0.17
   4  -2  -7    1.68    0.17
  -4   2   7    1.51    0.16
   4   2  -7    1.63    0.18
   4  -2  -7    1.56    0.11
  -4  -2   6    3.50    0.24
   4   2  -6    4.19    0.26
  -4   2   6    3.52    0.24
   4  -2  -6    3.52    0.24
   4  -2  -6    3.66    0.20
  -4  -2   5   19.98    1.06
   4   2  -5   20.15    1.07
  -4   2   5   20.89    1.06
   4  -2  -5   20.62    1.06
   4  -2  -5   22.02    1.05
  -4  -2   4    4.18    0.25
  -4   2   4    3.98    0.25
   4   2  -4    4.60    0.27
   4  -2  -4    4.17    0.25
   4  -2  -4    3.78    0.22
   4  -2  -3   36.67    1.81
   4   2  -3   36.61    1.81
  -4   2   3   35.74    1.81
  -4  -2   3   35.62    1.81
   4   2  -2   22.16    1.10
  -4   2   2   22.98    1.10
   4  -2  -2   21.84    1.09
  -4  -2   2   21.62    1.10
  -4   2   2   20.88    1.09
  -4   2   1   10.94    0.59
   4   2  -1   12.88    0.60
  -4   2   1   10.73    0.58
   4  -2  -1   12.00    0.59
  -4  -2   1   11.32    0.59
  -4   2   0    2.43    0.18
  -4  -2   0    2.42    0.18
  -4   2   0    2.41    0.16
   4  -2   0    2.54    0.17
   4  -2   1   42.02    1.97
  -4   2  -1   40.54    1.97
  -4   2  -1   37.14    1.96
  -4  -2  -1   42.72    1.98
  -4   2  -1   40.71    1.98
   4   2   1   42.71    1.98
   4  -2   2   15.11    0.75
  -4  -2  -2   14.49    0.75
  -4   2  -2   14.78    0.75
   4   2   2   15.07    0.76
   4   2   2   14.34    0.76
   4  -2   3   15.53    0.76
  -4  -2  -3   15.40    0.76
   4   2   3   15.04    0.76
  -4   2  -3   13.85    0.76
   4   2   3   14.75    0.76
  -4  -2  -4   15.80    0.76
   4   2   4   14.37    0.76
   4  -2   4   15.06    0.75
  -4  -2  -4   14.32    0.76
  -4   2  -4   14.30    0.75
   4   2   4   14.44    0.75
  -4  -2  -5    4.52    0.27
   4   2   5    4.55    0.28
   4  -2   5    5.03    0.26
  -4  -2  -5    4.43    0.28
   4   2   5    4.90    0.28
  -4   2  -5    4.43    0.27
   4   2   6   17.26    0.90
   4  -2   6   18.33    0.89
  -4  -2  -6   17.98    0.91
  -4   2  -6   17.55    0.91
   4   2   6   17.40    0.91
   4   2   7    6.64    0.36
   4  -2   7    6.96    0.35
  -4   2  -7    6.38    0.37
   4   2   7    6.11    0.36
  -4  -2  -7    6.65    0.37
  -4  -2  -8    0.14    0.13
   4   2   8    0.18    0.13
   4   2   8    0.30    0.12
  -4   2  -8    0.13    0.13
   4  -2   8    0.22    0.11
   4  -2   9   15.68    0.84
   4   2   9   15.72    0.86
   4  -2   9   19.48    0.85
  -4   2  -9   16.94    0.87
   4   2   9   17.29    0.87
  -4  -2  -9   18.56    0.87
   4   2  10    4.46    0.28
  -4   2 -10    4.57    0.28
  -4   2 -11    2.37    0.20
   4   2  11    2.33    0.19
   4   2  11    2.03    0.18
   4   2  12   -0.01    0.13
   4  -2  12    0.10    0.08
   4   2  13    0.12    0.14
   4  -2  13    0.24    0.08
   4   2  14    0.76    0.15
   4  -2  14    0.53    0.09
   4  -2  15    0.29    0.10
   4   2  16    1.94    0.19
   4  -2  16    2.23    0.16
  -4  -2 -17    0.59    0.19
   4   2  17    0.26    0.16
   4  -2  17    0.40    0.11
   4  -2  18    0.78    0.13
  -4  -2 -18    0.75    0.20
   4   2  19    1.95    0.24
  -4  -2 -19    1.81    0.23
   4  -2  19    1.54    0.16
   4   2  20    2.20    0.25
  -4  -2 -20    1.87    0.25
   4  -2  20    1.74    0.18
   4   2  21    3.00    0.28
  -4  -2 -21    2.77    0.28
   4  -2  21    2.51    0.21
   4   2  22    0.61    0.23
   4  -2  22    0.36    0.17
   4   2  23    0.67    0.24
   4  -2  23    0.81    0.18
   4   2  24    0.05    0.24
   4  -2  24    0.38    0.18
   4   2  25    1.12    0.26
   4  -2  25    1.19    0.20
   4   2  26    0.35    0.26
   4  -2  26    0.21    0.19
   4   2  27    0.09    0.26
   4  -2  27    0.22    0.20
   4   2  28    0.76    0.29
   4  -2  28    0.61    0.22
   4  -2  29   -0.11    0.24
   4   2  30   -0.06    0.30
   4   2  31   -0.14    0.32
  -4  -3  29   -0.06    0.46
  -4  -3  28    0.02    0.44
  -4  -3  27    0.73    0.42
  -4   3  27    0.33    0.34
   4  -3 -26    0.19    0.23
  -4  -3  26    0.33    0.40
  -4   3  26    0.63    0.33
   4  -3 -25    0.02    0.22
  -4   3  25    0.26    0.31
  -4  -3  25    0.30    0.40
  -4   3  24   -0.01    0.30
  -4  -3  24    0.29    0.38
  -4   3  23   -0.05    0.28
  -4  -3  23    0.10    0.36
  -4   3  22    0.68    0.27
  -4  -3  22    1.48    0.36
  -4   3  21   -0.09    0.25
   4   3 -21   -0.11    0.24
  -4  -3  21    0.54    0.34
  -4   3  20    0.60    0.24
   4   3 -20    0.39    0.23
  -4  -3  20    0.33    0.32
  -4   3  19    0.15    0.23
  -4  -3  19    0.39    0.30
   4   3 -19    0.37    0.21
  -4  -3  18    1.87    0.31
  -4   3  18    1.38    0.23
   4   3 -18    1.53    0.23
   4  -3 -18    1.37    0.23
   4   3 -17    4.89    0.32
  -4   3  17    4.26    0.32
   4  -3 -17    4.09    0.32
   4  -3 -16    5.77    0.38
  -4   3  16    5.46    0.37
   4   3 -16    6.08    0.37
  -4  -3  16    7.20    0.43
  -4  -3  15    0.55    0.25
   4   3 -15    0.34    0.19
  -4   3  15    0.38    0.18
   4  -3 -15    0.17    0.19
   4  -3 -14    2.90    0.25
  -4   3  14    2.90    0.25
   4   3 -14    3.04    0.26
  -4  -3  14    3.80    0.30
  -4  -3  13    0.01    0.23
  -4   3  13   -0.06    0.17
   4   3 -13    0.03    0.19
   4  -3 -13    0.05    0.18
   4   3 -12   25.14    1.24
  -4   3  12   23.93    1.24
   4  -3 -12   24.21    1.24
   4   3 -11    1.76    0.21
  -4  -3  11    1.90    0.23
   4  -3 -11    1.68    0.19
  -4   3  11    1.52    0.19
   4   3 -10    0.35    0.18
  -4   3  10    0.45    0.15
  -4  -3  10    0.30    0.19
   4  -3 -10    0.03    0.16
  -4  -3   9    4.86    0.32
   4   3  -9    5.16    0.31
   4  -3  -9    4.40    0.29
  -4   3   9    4.76    0.29
  -4  -3   8    3.30    0.25
   4   3  -8    3.74    0.26
   4  -3  -8    3.32    0.23
  -4   3   8    3.33    0.23
  -4  -3   7    2.09    0.19
   4   3  -7    2.02    0.21
   4  -3  -7    2.23    0.18
  -4   3   7    1.79    0.18
  -4  -3   6    0.75    0.15
  -4   3   6    0.51    0.13
   4   3  -6    0.83    0.18
  -4  -3   5    0.36    0.15
   4  -3  -5    0.39    0.13
  -4   3   5    0.44    0.13
   4   3  -5    0.55    0.17
   4   3  -4   -0.14    0.19
  -4   3   4    0.01    0.12
  -4  -3   4   -0.05    0.13
   4  -3  -4   -0.02    0.12
   4  -3  -3    4.68    0.27
  -4   3   3    4.85    0.27
  -4  -3   3    4.35    0.28
   4   3  -3    4.74    0.28
  -4  -3   2    0.22    0.12
  -4   3   2    0.40    0.12
   4   3  -2    0.44    0.12
  -4   3   2    0.35    0.08
   4   3  -2    0.25    0.18
   4  -3  -2    0.25    0.11
   4  -3  -1    4.63    0.26
  -4   3   1    4.96    0.27
  -4   3   1    4.23    0.25
  -4  -3   1    4.46    0.28
   4   3  -1    5.14    0.28
  -4   3   0    0.12    0.12
   4   3   0   -0.07    0.16
   4  -3   0   -0.06    0.10
  -4   3   0    0.09    0.09
  -4   3   0    0.16    0.09
  -4  -3   0    0.08    0.12
   4   3   0   -0.01    0.12
  -4   3  -1    4.53    0.28
   4   3   1    5.45    0.31
   4  -3   1    5.18    0.28
  -4   3  -1    5.18    0.28
  -4  -3  -1    5.37    0.30
  -4   3  -1    5.02    0.28
   4   3   1    5.69    0.32
   4  -3   2    0.58    0.10
  -4   3  -2    0.46    0.11
   4   3   2    0.65    0.13
   4   3   2    0.66    0.16
  -4   3  -2    0.41    0.09
  -4  -3  -2    0.48    0.13
  -4   3  -2    0.44    0.11
   4  -3   3    2.68    0.16
   4   3   3    2.71    0.22
  -4  -3  -3    2.82    0.20
   4   3   3    2.80    0.19
  -4   3  -3    2.28    0.18
   4   3   4   -0.09    0.11
   4  -3   4    0.02    0.07
  -4  -3  -4   -0.04    0.13
   4   3   4   -0.04    0.15
  -4   3  -4    0.04    0.11
   4  -3   5    2.12    0.13
   4   3   5    1.96    0.16
  -4   3  -5    2.00    0.17
  -4  -3  -5    2.17    0.19
   4   3   5    2.17    0.20
   4  -3   6    0.67    0.07
   4   3   6    0.72    0.16
   4   3   6    0.73    0.13
   4   3   7    1.92    0.19
   4  -3   7    1.87    0.10
   4   3   7    1.88    0.16
   4   3   8    2.37    0.18
   4  -3   8    2.27    0.14
   4   3   8    1.89    0.19
   4   3   9    1.00    0.14
   4   3   9    0.89    0.16
   4  -3   9    0.80    0.09
   4  -3  10    0.83    0.10
   4   3  10    0.86    0.15
   4   3  10    0.95    0.16
   4  -3  11    0.28    0.11
   4   3  11    0.33    0.15
   4   3  11    0.35    0.14
   4   3  12    4.52    0.30
   4  -3  12    5.07    0.29
  -4  -3 -12    5.84    0.33
   4   3  12    4.54    0.31
   4  -3  13   -0.15    0.15
  -4  -3 -13    0.02    0.18
   4   3  13    0.17    0.16
   4   3  13   -0.13    0.16
   4   3  14    0.79    0.17
   4  -3  14    1.07    0.20
  -4  -3 -14    0.95    0.20
   4  -3  15    0.50    0.08
  -4  -3 -15    1.19    0.21
   4  -3  15    0.58    0.10
   4   3  15    0.59    0.17
  -4  -3 -16    1.82    0.22
   4   3  16    1.08    0.19
   4  -3  16    1.15    0.12
   4  -3  17    0.84    0.13
  -4  -3 -17    1.28    0.22
   4   3  17    0.79    0.18
   4  -3  18    0.81    0.14
  -4  -3 -18    0.87    0.22
   4   3  18    0.50    0.19
   4  -3  19    1.43    0.17
   4   3  19    1.09    0.20
  -4  -3 -19    1.65    0.24
   4   3  20    0.83    0.21
   4  -3  20    1.37    0.17
   4   3  20    1.60    0.27
   4   3  21   -0.24    0.20
   4  -3  21    0.19    0.17
   4   3  21    0.24    0.26
   4   3  22    0.15    0.21
   4   3  22    0.47    0.26
   4  -3  22    0.25    0.19
   4   3  23   -0.33    0.26
   4  -3  23   -0.04    0.20
   4   3  24    0.27    0.27
   4  -3  24    0.23    0.22
   4   3  25    0.13    0.27
   4  -3  25    0.04    0.24
   4   3  26    0.27    0.28
   4  -3  26    0.01    0.25
   4   3  27    1.40    0.30
   4  -3  27    0.99    0.28
   4   3  28    0.67    0.32
   4   3  29   -0.10    0.33
  -4  -4  29    0.08    0.49
  -4  -4  28    0.42    0.48
  -4  -4  27    0.07    0.45
  -4  -4  26   -0.19    0.44
  -4   4  25    0.71    0.33
  -4  -4  25    1.67    0.43
  -4   4  24    0.03    0.30
  -4  -4  24   -0.26    0.42
  -4   4  23    0.32    0.29
  -4  -4  23    1.06    0.40
   4  -4 -23    0.40    0.25
  -4   4  22    0.54    0.29
  -4  -4  22    0.68    0.38
   4  -4 -22    0.34    0.22
  -4   4  21   -0.02    0.27
  -4  -4  21   -0.55    0.37
   4  -4 -21   -0.09    0.18
   4  -4 -20    0.19    0.11
   4   4 -20    0.94    0.24
  -4   4  20    0.51    0.26
   4   4 -19    0.21    0.23
  -4   4  19    0.40    0.25
   4   4 -18    0.26    0.23
  -4   4  18    0.17    0.24
   4  -4 -17    0.24    0.23
  -4  -4  17    0.68    0.32
   4   4 -17    0.09    0.21
  -4   4  17    0.73    0.23
   4  -4 -16    0.77    0.22
  -4  -4  16    0.60    0.31
  -4   4  16    0.62    0.22
   4   4 -16    0.87    0.22
   4  -4 -15    4.81    0.35
   4   4 -15    5.73    0.36
  -4   4  15    4.52    0.36
  -4  -4  15    6.67    0.42
   4  -4 -14    2.63    0.27
   4   4 -14    3.33    0.28
  -4   4  14    3.08    0.27
  -4  -4  14    3.68    0.33
   4  -4 -13    9.76    0.59
  -4  -4  13   12.28    0.63
   4   4 -13   11.09    0.60
  -4   4  13   10.67    0.59
   4   4 -12    0.91    0.23
  -4   4  12    0.57    0.19
   4  -4 -12    0.98    0.20
  -4  -4  12    1.06    0.25
   4   4 -11   24.75    1.22
  -4   4  11   22.86    1.21
  -4  -4  11   25.69    1.23
   4  -4 -11   22.60    1.21
  -4   4  10    1.30    0.19
   4  -4 -10    1.33    0.20
  -4  -4  10    1.13    0.22
   4   4 -10    1.53    0.23
   4  -4  -9   10.66    0.59
  -4  -4   9   10.76    0.60
   4   4  -9   12.11    0.61
  -4   4   9   10.61    0.58
  -4   4   8    0.39    0.14
   4  -4  -8    0.41    0.16
   4   4  -8    0.72    0.21
  -4  -4   8    0.44    0.20
  -4   4   7    0.48    0.13
   4  -4  -7    0.34    0.15
   4   4  -7    0.47    0.20
  -4  -4   7    0.34    0.17
  -4   4   6    0.66    0.13
   4  -4  -6    0.51    0.15
   4   4  -6    0.87    0.21
  -4  -4   6    0.99    0.18
  -4   4   5    2.68    0.21
  -4  -4   5    2.35    0.21
   4  -4  -5    2.39    0.19
  -4   4   5    2.33    0.18
   4   4  -5    2.59    0.26
  -4  -4   4    1.86    0.19
  -4   4   4    2.10    0.18
  -4   4   4    1.73    0.15
   4  -4  -4    1.78    0.16
  -4  -4   3    2.27    0.20
  -4   4   3    2.02    0.18
   4   4  -3    2.55    0.23
  -4   4   3    2.11    0.16
   4  -4  -3    1.81    0.17
  -4   4   2    3.70    0.24
   4   4  -2    4.82    0.29
  -4   4   2    5.65    0.27
   4  -4  -2    4.97    0.27
  -4   4   2    4.91    0.27
  -4  -4   2    5.20    0.29
  -4   4   1    3.58    0.23
   4   4  -1    4.19    0.27
   4   4  -1    5.22    0.30
  -4   4   1    4.02    0.24
  -4   4   1    4.20    0.25
  -4  -4   1    4.45    0.27
   4  -4  -1    3.96    0.24
  -4  -4   0    0.69    0.15
   4   4   0    0.65    0.20
  -4   4   0    0.41    0.10
  -4   4   0    0.55    0.13
   4   4   0    0.51    0.14
   4  -4   0    0.40    0.10
  -4   4   0    0.43    0.11
  -4  -4  -1    1.10    0.16
  -4   4  -1    1.05    0.14
   4   4   1    1.41    0.20
  -4   4  -1    0.88    0.12
   4   4   1    1.10    0.16
   4  -4   1    0.73    0.11
  -4   4  -1    0.87    0.12
   4   4   2    2.82    0.21
   4   4   2    3.54    0.24
  -4   4  -2    2.63    0.18
  -4   4  -2    2.31    0.18
  -4   4  -2    2.78    0.19
  -4  -4  -2    2.93    0.22
   4   4   3    1.16    0.16
  -4   4  -3    1.09    0.14
  -4  -4  -3    1.16    0.17
   4   4   3    1.38    0.21
  -4   4  -3    0.96    0.12
   4   4   4    0.76    0.19
   4   4   4    0.66    0.14
  -4  -4  -4    0.75    0.17
   4   4   5    1.28    0.19
  -4  -4  -5    1.02    0.18
   4   4   5    1.00    0.15
   4   4   6    3.41    0.24
   4   4   6    3.65    0.27
   4   4   7    1.71    0.18
   4   4   7    1.77    0.21
   4   4   8    2.45    0.19
   4   4   8    2.06    0.21
   4  -4   8    1.78    0.15
  -4  -4  -9   13.99    0.67
   4   4   9   13.19    0.66
   4  -4   9   11.45    0.63
   4   4   9   12.73    0.66
   4   4  10    0.69    0.16
  -4  -4 -10    0.68    0.19
   4   4  10    0.56    0.19
   4  -4  10    0.63    0.12
  -4  -4 -11    7.53    0.40
   4   4  11    6.55    0.38
   4  -4  11    5.50    0.34
   4   4  11    6.38    0.37
   4  -4  12    0.23    0.14
   4   4  12    0.35    0.17
  -4  -4 -12    0.23    0.20
   4   4  12    0.56    0.19
   4   4  13    1.56    0.21
  -4  -4 -13    2.27    0.23
   4  -4  13    2.31    0.19
   4   4  13    1.89    0.21
  -4  -4 -14    0.97    0.21
   4   4  14    0.54    0.18
   4   4  14    0.91    0.18
   4  -4  14    0.83    0.18
   4  -4  15    1.14    0.21
   4   4  15    0.82    0.19
  -4  -4 -15    1.56    0.24
   4  -4  16    0.62    0.23
   4   4  16    0.47    0.20
  -4  -4 -16    0.82    0.24
   4  -4  17    0.84    0.26
   4   4  17    0.37    0.20
  -4  -4 -17    0.91    0.24
   4  -4  18    0.25    0.29
   4   4  18   -0.06    0.20
  -4  -4 -18    0.35    0.24
   4   4  19    0.06    0.20
   4  -4  19    0.46    0.33
   4   4  20    1.39    0.24
   4   4  20    2.21    0.31
   4  -4  20    3.87    0.42
   4   4  21    0.13    0.28
   4  -4  21    0.92    0.45
   4   4  22    0.07    0.30
   4  -4  22    0.32    0.52
   4   4  23    0.14    0.30
   4  -4  23   -0.48    0.58
   4   4  24   -0.03    0.31
   4  -4  24   -0.03    0.66
   4   4  25    1.60    0.33
   4   4  26    0.13    0.32
  -4   5  24    1.97    0.38
  -4  -5  23   -0.56    0.48
  -4   5  23    0.10    0.33
  -4  -5  22    0.24    0.44
  -4   5  22   -0.11    0.31
  -4  -5  21    0.19    0.44
  -4   5  21    0.32    0.30
  -4  -5  20    0.06    0.41
  -4   5  20    0.19    0.28
  -4  -5  19   -0.36    0.37
  -4   5  19    0.08    0.27
  -4  -5  18   -0.19    0.35
   4   5 -18   -0.12    0.23
  -4   5  18    0.04    0.26
  -4  -5  17    0.12    0.33
  -4   5  17    0.06    0.24
   4   5 -17    0.11    0.24
  -4  -5  16    0.48    0.31
  -4   5  16    0.29    0.24
   4   5 -16    0.26    0.24
  -4  -5  15    3.97    0.36
  -4   5  15    3.26    0.30
   4   5 -15    3.35    0.31
  -4   5  14    0.00    0.21
  -4  -5  14    0.08    0.27
   4   5 -14    0.12    0.24
  -4   5  13    0.21    0.20
   4   5 -13    0.00    0.24
  -4  -5  13   -0.08    0.25
  -4  -5  12    2.98    0.31
  -4   5  12    2.75    0.25
   4   5 -12    2.93    0.29
  -4   5  11    0.61    0.19
   4   5 -11    0.73    0.24
  -4  -5  11    0.95    0.25
   4   5 -10    3.38    0.31
  -4   5  10    2.83    0.24
  -4   5  10    3.43    0.32
  -4  -5  10    2.92    0.29
  -4  -5   9   -0.11    0.21
  -4   5   9   -0.30    0.16
   4   5  -9   -0.04    0.24
  -4   5   9    0.38    0.24
  -4  -5   8    1.29    0.22
  -4   5   8    1.46    0.17
   4   5  -8    1.45    0.25
  -4   5   8    1.52    0.24
  -4  -5   7    1.54    0.22
   4   5  -7    1.74    0.26
  -4   5   7    1.24    0.16
  -4   5   7    1.83    0.22
  -4  -5   6    0.64    0.19
   4   5  -6    0.47    0.25
  -4   5   6    0.38    0.14
  -4   5   6    0.25    0.19
  -4  -5   5   -0.11    0.18
  -4   5   5    0.15    0.13
  -4   5   5    0.23    0.18
   4   5  -5    0.09    0.24
   4   5  -4    1.71    0.26
  -4   5   4    1.67    0.15
  -4  -5   4    1.78    0.20
  -4   5   4    1.65    0.19
  -4   5   3    1.47    0.19
  -4  -5   3    1.81    0.19
  -4   5   3    1.26    0.14
   4   5  -3    1.75    0.26
  -4   5   2    0.77    0.13
  -4   5   2    0.96    0.17
  -4  -5   2    1.00    0.19
  -4   5   2    0.51    0.09
   4   5  -2    0.78    0.17
  -4   5   1    1.61    0.18
   4   5  -1    1.64    0.25
   4   5  -1    1.17    0.18
  -4   5   1    0.91    0.12
  -4   5   1    1.43    0.14
  -4  -5   1    1.28    0.19
   4   5   0    3.81    0.26
  -4   5   0    4.14    0.27
  -4  -5   0    3.86    0.27
  -4   5   0    3.99    0.23
  -4   5   0    2.99    0.22
   4   5   0    4.97    0.32
   4   5   1    0.19    0.16
  -4   5  -1    0.21    0.12
  -4   5  -1    0.42    0.17
   4   5   1    0.42    0.22
  -4  -5  -1    0.24    0.18
   4   5   2    1.03    0.23
  -4   5  -2    1.39    0.18
  -4   5  -2    1.07    0.13
  -4  -5  -2    1.20    0.20
   4   5   2    1.14    0.18
   4   5   3    0.58    0.17
  -4   5  -3    0.60    0.17
  -4  -5  -3    0.66    0.19
   4   5   3    0.30    0.22
  -4   5  -3    0.52    0.11
   4   5   4    0.56    0.23
  -4  -5  -4    0.37    0.20
   4   5   4    0.66    0.16
   4   5   5    0.60    0.23
   4   5   5    0.25    0.16
  -4  -5  -5    0.55    0.20
   4   5   6    2.93    0.23
   4   5   6    3.08    0.28
   4   5   7    1.39    0.18
   4   5   7    2.01    0.25
   4   5   8    0.92    0.22
   4  -5   8    0.91    0.15
   4   5   8    1.04    0.19
   4   5   9    0.14    0.21
   4   5   9   -0.14    0.16
   4  -5   9    0.13    0.14
   4  -5  10   11.12    0.61
   4   5  10   11.84    0.64
   4   5  10   12.24    0.63
   4   5  11    1.34    0.20
   4   5  11    1.01    0.22
   4  -5  11    1.18    0.16
   4   5  12    1.24    0.21
   4   5  12    0.99    0.22
   4  -5  12    1.43    0.17
   4   5  13    0.45    0.20
   4   5  13    0.76    0.22
   4  -5  13    0.43    0.17
   4   5  14    0.36    0.19
  -4  -5 -14    0.30    0.24
   4  -5  14    0.17    0.18
   4   5  14   -0.04    0.21
   4   5  15    0.90    0.21
  -4  -5 -15    0.83    0.25
   4  -5  15    0.69    0.20
   4   5  15    0.65    0.22
  -4  -5 -16    1.47    0.28
   4  -5  16    0.83    0.22
   4   5  16    0.75    0.22
   4  -5  17    0.09    0.25
   4  -5  18    0.21    0.27
   4  -5  19    0.40    0.31
   4   5  20   -0.76    0.31
   4  -5  20    0.66    0.35
   4   5  21    0.54    0.32
   4  -5  21    0.38    0.40
   4   5  22    0.37    0.33
   4  -5  22    0.09    0.45
   4   5  23    0.15    0.33
   4  -5  23    0.13    0.48
   4   5  24    0.88    0.35
   4  -5  24    1.10    0.55
   4  -5  25    0.32    0.61
   4  -5  26    1.02    0.69
   4  -5  27    1.73    0.77
  -4   6  22   -0.09    0.34
  -4   6  21    1.10    0.34
  -4   6  20    0.22    0.31
  -4   6  19    0.44    0.30
  -4  -6  19    0.78    0.40
  -4   6  18    0.12    0.28
  -4  -6  18   -0.15    0.39
  -4   6  17    0.40    0.27
  -4  -6  17    0.80    0.38
  -4   6  16   -0.03    0.26
  -4  -6  16   -0.18    0.35
   4   6 -15    0.01    0.26
  -4  -6  15    0.76    0.33
  -4   6  15    0.16    0.24
  -4   6  14    0.43    0.38
   4   6 -14   -0.12    0.27
  -4   6  14    0.10    0.23
  -4  -6  14    0.03    0.31
   4   6 -13    0.18    0.27
  -4  -6  13    0.68    0.29
  -4   6  13    0.57    0.22
   4   6 -12    0.44    0.26
  -4   6  12    0.48    0.35
  -4  -6  12    0.67    0.28
  -4   6  12   -0.02    0.20
  -4   6  11    0.18    0.19
  -4   6  11    0.23    0.30
  -4  -6  11    0.21    0.26
   4   6 -11    0.40    0.27
  -4   6  10    0.35    0.28
  -4  -6  10    0.33    0.25
  -4   6  10    0.57    0.18
   4   6 -10    0.66    0.28
  -4   6   9    0.14    0.17
   4   6  -9    0.17    0.27
  -4   6   9    0.46    0.26
  -4  -6   9    0.03    0.22
  -4   6   8    0.46    0.16
   4   6  -8    0.72    0.27
  -4   6   8    0.59    0.25
  -4  -6   8    0.39    0.24
  -4   6   7    0.44    0.16
   4   6  -7    0.65    0.28
  -4   6   7    0.57    0.23
  -4  -6   7    0.69    0.23
  -4   6   6   -0.03    0.14
   4   6  -6    0.27    0.30
  -4   6   6    0.08    0.21
  -4  -6   6    0.01    0.20
   4   6  -5    0.46    0.28
  -4   6   5    0.58    0.21
  -4  -6   5   -0.14    0.21
  -4   6   5    0.54    0.15
   4   6  -4    1.22    0.27
  -4   6   4    1.38    0.21
  -4  -6   4    1.22    0.23
  -4   6   4    0.98    0.16
  -4   6   3    0.05    0.20
   4   6  -3    0.14    0.27
   4   6  -3    0.19    0.17
  -4  -6   3    0.03    0.20
  -4   6   3   -0.02    0.14
  -4   6   2   -0.02    0.13
   4   6  -2    0.13    0.18
  -4   6   2    0.14    0.20
  -4   6   2    0.01    0.09
  -4  -6   2    0.01    0.20
  -4   6   1    1.89    0.23
  -4   6   1    0.93    0.13
  -4  -6   1    1.57    0.22
   4   6  -1    1.29    0.20
  -4   6   1    1.34    0.16
   4   6  -1    1.77    0.30
  -4  -6   0    2.20    0.24
  -4   6   0    2.26    0.23
   4   6   0    2.77    0.30
  -4   6   0    0.54    0.16
   4   6   0    1.52    0.20
  -4   6  -1    0.42    0.14
  -4   6  -1    0.31    0.22
   4   6   1    0.14    0.18
   4   6   1    0.57    0.26
  -4  -6  -1    0.21    0.20
  -4   6  -2   -0.06    0.13
  -4  -6  -2    0.24    0.21
   4   6   2    0.04    0.25
  -4   6  -2    0.14    0.21
   4   6   2    0.07    0.18
   4   6   3   -0.13    0.19
  -4   6  -3    0.02    0.22
   4   6   3   -0.15    0.24
  -4  -6  -3   -0.13    0.23
  -4   6  -3    0.00    0.11
  -4  -6  -4    0.80    0.23
   4   6   4    1.08    0.27
   4   6   4    0.94    0.19
  -4  -6  -5    0.12    0.23
   4   6   5   -0.17    0.26
   4   6   5    0.19    0.17
   4   6   6   -0.21    0.25
   4   6   6   -0.05    0.17
   4   6   7    1.73    0.27
   4   6   7    1.50    0.20
   4  -6   8   -0.02    0.16
   4   6   8    0.08    0.25
   4   6   8    0.24    0.19
   4   6   9    0.14    0.24
   4   6   9   -0.37    0.19
   4  -6  10    0.59    0.17
   4   6  10    0.31    0.24
   4   6  10    0.70    0.19
   4  -6  11    0.35    0.18
   4   6  11   -0.07    0.19
   4  -6  12    0.37    0.18
   4   6  12    0.43    0.21
   4   6  13    0.89    0.22
   4  -6  14   -0.25    0.20
   4   6  14   -0.18    0.22
   4  -6  15    0.12    0.21
   4   6  15    0.00    0.22
   4  -6  16    0.11    0.23
   4   6  16    0.40    0.23
   4  -6  17    0.19    0.25
   4  -6  18    0.16    0.26
   4  -6  19    0.07    0.30
   4  -6  20    0.14    0.33
   4  -6  21    1.31    0.37
   4  -6  22    0.89    0.42
   4  -6  23    1.06    0.47
   4  -6  24    0.39    0.50
  -4   7  20   -0.18    0.35
  -4   7  19    0.46    0.33
  -4   7  18    0.08    0.31
  -4   7  17    0.00    0.30
  -4   7  16   -0.10    0.29
  -4  -7  16   -0.19    0.39
  -4   7  15    2.10    0.31
  -4  -7  15    2.85    0.40
  -4   7  14   -0.16    0.26
  -4  -7  14   -0.01    0.34
  -4   7  13    0.09    0.24
  -4  -7  13    0.68    0.32
  -4   7  12    0.96    0.23
  -4  -7  12    1.15    0.32
  -4   7  11    0.24    0.21
  -4  -7  11    0.02    0.29
  -4   7  11    0.61    0.33
  -4   7  10    1.46    0.22
  -4  -7  10    1.72    0.30
  -4   7  10    1.97    0.33
  -4   7   9    0.21    0.19
   4   7  -9    0.19    0.30
  -4  -7   9    0.32    0.26
  -4   7   9    0.65    0.29
  -4   7   8    0.49    0.18
   4   7  -8    0.49    0.30
  -4  -7   8    0.59    0.26
  -4   7   8    0.76    0.28
  -4   7   7    0.33    0.17
   4   7  -7    0.07    0.30
  -4  -7   7    0.39    0.25
  -4   7   7    0.27    0.27
  -4   7   6    0.03    0.17
   4   7  -6    0.05    0.32
  -4   7   6    0.40    0.25
  -4  -7   6    0.12    0.25
  -4   7   5    0.22    0.18
  -4  -7   5    1.13    0.24
   4   7  -5    1.87    0.31
  -4   7   5    1.04    0.26
   4   7  -4    0.00    0.18
  -4   7   4    0.00    0.16
  -4  -7   4   -0.08    0.23
  -4   7   4    0.31    0.25
   4   7  -4    0.05    0.29
  -4   7   3   -0.06    0.16
  -4   7   3    0.25    0.25
   4   7  -3    0.48    0.20
   4   7  -3    0.42    0.30
  -4  -7   2    0.07    0.23
  -4   7   2   -0.05    0.16
  -4   7   2   -0.02    0.11
   4   7  -2   -0.16    0.19
  -4   7   2    0.30    0.25
  -4  -7   1    0.44    0.24
   4   7  -1    0.36    0.19
  -4   7   1    0.12    0.15
  -4   7   1    0.54    0.25
  -4  -7   0    1.51    0.25
  -4   7   0    0.33    0.17
   4   7   0    1.37    0.21
  -4   7   0    1.34    0.27
  -4   7  -1   -0.05    0.15
  -4  -7  -1    0.45    0.24
  -4   7  -1    0.20    0.25
   4   7   1   -0.01    0.20
  -4   7  -2    0.28    0.14
  -4  -7  -2    0.55    0.26
  -4   7  -2    0.33    0.26
   4   7   2    0.29    0.20
  -4   7  -3   -0.08    0.12
  -4   7  -3    0.20    0.27
   4   7   3   -0.07    0.20
  -4  -7  -3    0.18    0.24
   4   7   4    0.14    0.20
  -4  -7  -4    0.41    0.25
   4   7   5    1.29    0.21
   4   7   6    0.33    0.19
   4   7   7    0.06    0.19
   4   7   8    0.06    0.20
   4   7   9    0.30    0.21
   4  -7  10    0.37    0.20
   4   7  10    0.19    0.21
   4  -7  11    2.13    0.24
   4   7  11    1.36    0.24
   4  -7  12    1.10    0.22
   4   7  12    0.64    0.23
   4   7  13    0.20    0.23
   4  -7  13    0.02    0.22
   4   7  14    0.24    0.24
   4  -7  14    0.42    0.23
   4   7  15    0.98    0.25
   4  -7  15    0.51    0.24
   4   7  16    0.06    0.24
   4  -7  16    0.15    0.24
   4  -7  17    0.10    0.26
   4  -7  18   -0.05    0.28
   4  -7  19   -0.20    0.31
   4  -7  20    0.23    0.34
  -4   8  17    0.16    0.33
  -4   8  16   -0.01    0.31
  -4   8  15   -0.09    0.30
  -4   8  14   -0.24    0.28
  -4   8  13    0.23    0.25
  -4   8  12    0.28    0.24
  -4  -8  12   -0.03    0.34
  -4   8  11    0.38    0.24
  -4  -8  11   -0.09    0.32
  -4   8  10    0.70    0.23
  -4  -8  10    0.91    0.32
  -4   8   9   -0.11    0.21
  -4  -8   9    0.06    0.30
  -4  -8   8    0.23    0.29
  -4   8   8    0.22    0.21
  -4  -8   7   -0.20    0.27
  -4   8   7   -0.21    0.20
  -4  -8   6   -0.30    0.28
  -4   8   6   -0.01    0.19
  -4  -8   5    0.19    0.27
   4   8  -5    0.28    0.21
  -4   8   5    0.08    0.20
  -4   8   5    0.40    0.31
  -4  -8   4    0.13    0.28
   4   8  -4    0.02    0.21
  -4   8   4    0.00    0.19
  -4   8   4    0.65    0.30
  -4  -8   3   -0.07    0.27
   4   8  -3    0.00    0.21
  -4   8   3    0.05    0.19
  -4   8   3    0.40    0.30
  -4  -8   2   -0.28    0.27
   4   8  -2   -0.12    0.20
  -4   8   2   -0.04    0.19
  -4   8   2   -0.23    0.31
   4   8  -1    0.04    0.21
  -4  -8   1    0.06    0.27
  -4   8   1   -0.30    0.30
  -4  -8   0    1.60    0.29
  -4   8   0    1.60    0.31
   4   8   0    0.85    0.24
  -4   8  -1    0.26    0.30
  -4  -8  -1    0.28    0.28
   4   8   1   -0.09    0.22
  -4   8  -2    0.42    0.31
   4   8   2   -0.12    0.22
  -4  -8  -2    0.13    0.28
   4   8   3    0.21    0.23
  -4  -8  -3    0.09    0.28
   4   8   4    0.46    0.21
   4   8   6    0.18    0.21
   4   8   7   -0.19    0.21
   4   8   8   -0.01    0.23
   4   8   9    0.10    0.22
   4   8  10    0.40    0.23
   4   8  11    0.12    0.23
   4   8  12    0.52    0.24
   4  -8  12    0.12    0.24
   4   8  13    0.29    0.25
   4   8  14    0.31    0.26
   4  -8  14    0.22    0.26
   4   8  15    0.25    0.26
   4  -8  15    0.00    0.26
   4   8  16   -0.01    0.27
   4  -8  16    0.06    0.28
   4   9  -5    0.06    0.24
   4   9  -4   -0.06    0.23
   4   9  -3   -0.19    0.22
   4   9  -2   -0.18    0.24
   4   9  -1    0.34    0.24
   4   9   0   -0.21    0.24
   4   9   1   -0.16    0.24
   4   9   2   -0.32    0.25
   4   9   3    0.25    0.23
   4   9   4    0.04    0.23
   4   9   5    0.10    0.23
   4   9   6   -0.24    0.23
   4   9   7   -0.18    0.24
   4   9   8    0.12    0.25
   4   9   9   -0.01    0.24
   4   9  10    0.10    0.24
   4   9  11    0.17    0.25
   4   9  12   -0.21    0.27
   4   9  13    0.38    0.29
   4   9  14    0.18    0.28
  -5   0  27   -0.24    0.37
  -5   0  26    1.65    0.37
   5   0 -19    0.45    0.22
   5   0 -18    1.38    0.23
  -5   0  18    0.92    0.27
   5   0 -17    0.12    0.21
  -5   0  17    0.14    0.25
   5   0 -16    0.58    0.21
  -5   0  16    0.35    0.25
   5   0 -15   -0.06    0.20
  -5   0  15    0.26    0.24
  -5   0  14    1.04    0.25
  -5   0  13   -0.47    0.22
  -5   0  12   11.09    0.61
  -5   0  11   -0.01    0.19
  -5   0  10    7.22    0.42
  -5   0   9    0.01    0.18
   5   0  -8    2.24    0.18
  -5   0   8    2.82    0.23
   5   0  -7    0.11    0.11
  -5   0   7    0.02    0.18
  -5   0   6    6.94    0.39
   5   0  -6    6.24    0.38
   5   0  -6    6.88    0.37
  -5   0   5    0.06    0.15
   5   0  -5   -0.08    0.15
   5   0  -5    0.06    0.11
   5   0  -4    8.15    0.42
   5   0  -4    7.83    0.43
  -5   0   4    7.45    0.43
   5   0  -3    0.03    0.10
   5   0  -3    0.08    0.15
  -5   0   2    2.27    0.17
   5   0  -2    2.43    0.17
   5   0  -2    2.49    0.20
  -5   0   1    0.02    0.09
   5   0  -1    0.03    0.10
   5   0  -1   -0.11    0.15
   5   0   0    0.06    0.15
   5   0   0   -0.01    0.11
  -5   0   0    0.05    0.09
  -5   0  -1   -0.06    0.12
   5   0   1   -0.01    0.10
   5   0   1    0.01    0.15
  -5   0  -1    0.01    0.08
   5   0   2   10.03    0.51
  -5   0  -2    9.18    0.50
   5   0   2    9.24    0.50
   5   0   3   -0.11    0.17
   5   0   3    0.06    0.12
  -5   0  -3    0.02    0.08
  -5   0  -3    0.21    0.13
   5   0   4    7.49    0.42
  -5   0  -4    7.81    0.42
   5   0   5   -0.07    0.16
  -5   0  -5   -0.16    0.13
   5   0   5    0.06    0.11
   5   0   6    4.91    0.31
  -5   0  -6    5.73    0.31
   5   0   7    0.03    0.09
   5   0   8    9.78    0.52
  -5   0  -8   11.60    0.55
  -5   0  -9   -0.15    0.14
   5   0   9   -0.10    0.09
   5   0  10    2.08    0.15
  -5   0 -10    2.59    0.20
   5   0  11   -0.01    0.09
  -5   0 -11   -0.03    0.16
  -5   0 -12    5.71    0.31
   5   0  12    4.29    0.26
   5   0  13   -0.02    0.10
  -5   0 -13    0.23    0.17
  -5   0 -14    0.72    0.19
   5   0  14    0.39    0.12
  -5   0 -15    0.00    0.18
   5   0  15   -0.09    0.12
  -5   0 -16    3.59    0.28
  -5   0 -17    0.06    0.19
  -5   0 -18    2.26    0.24
   5   0  19   -0.08    0.18
  -5   0 -19   -0.27    0.21
   5   0  20    1.27    0.19
   5   0  21   -0.14    0.18
   5   0  22    2.07    0.22
   5   0  23    0.15    0.19
   5   0  24    0.79    0.20
   5   0  25    0.04    0.20
   5   0  26    2.82    0.27
   5   0  27   -0.16    0.22
   5   0  28    0.12    0.22
   5   0  29   -0.01    0.23
   5   0  30    2.37    0.28
   5   0  31    0.01    0.25
  -5  -1  27    0.46    0.39
  -5  -1  26    0.16    0.37
  -5  -1  25    0.05    0.35
  -5  -1  24   -0.02    0.33
  -5   1  23    0.36    0.30
  -5  -1  23    1.04    0.33
  -5   1  22    0.49    0.29
  -5  -1  22    0.94    0.32
  -5   1  21    0.13    0.28
  -5   1  20    0.27    0.27
  -5   1  19    2.69    0.30
   5   1 -19    2.10    0.26
   5   1 -18    2.78    0.27
  -5   1  18    2.75    0.30
  -5   1  17    0.24    0.24
   5   1 -17    0.07    0.21
   5   1 -16    3.06    0.26
  -5   1  16    3.12    0.29
  -5   1  15    0.49    0.22
   5   1 -15   -0.01    0.19
  -5  -1  14    0.25    0.24
  -5   1  14    0.48    0.21
   5   1 -14   -0.21    0.18
   5   1 -13    1.81    0.22
  -5   1  13    2.05    0.24
  -5  -1  13    2.48    0.26
   5   1 -12    2.96    0.24
  -5  -1  12    3.07    0.28
  -5   1  12    3.18    0.26
  -5  -1  11    0.98    0.22
   5   1 -11    0.64    0.18
   5  -1 -11    0.68    0.18
  -5   1  11    0.45    0.19
   5  -1 -10    1.29    0.15
   5  -1 -10    1.30    0.18
  -5  -1  10    1.30    0.22
  -5   1  10    1.42    0.20
   5   1 -10    1.21    0.18
   5  -1  -9    1.46    0.18
  -5  -1   9    1.88    0.21
   5  -1  -9    1.36    0.15
  -5   1   9    1.66    0.21
  -5   1   8    3.19    0.25
  -5  -1   8    3.30    0.25
   5  -1  -8    3.16    0.22
   5  -1  -8    3.47    0.24
   5  -1  -7    2.87    0.19
   5  -1  -7    2.81    0.21
  -5   1   7    2.92    0.23
  -5  -1   7    3.03    0.23
   5   1  -7    2.28    0.19
   5  -1  -6   10.49    0.53
  -5   1   6   10.29    0.55
   5  -1  -6    9.90    0.54
   5   1  -6    9.78    0.54
   5  -1  -5    4.72    0.29
   5   1  -5    4.79    0.28
   5  -1  -5    5.08    0.27
  -5   1   5    5.09    0.30
  -5  -1   5    4.15    0.29
   5  -1  -4    0.25    0.10
   5   1  -4    0.32    0.12
  -5  -1   4    0.26    0.13
  -5   1   4    0.21    0.16
   5  -1  -4    0.21    0.14
   5  -1  -3    3.53    0.21
  -5   1   3    3.56    0.24
   5   1  -3    3.43    0.23
  -5  -1   3    3.19    0.22
   5  -1  -3    3.46    0.23
   5   1  -2   15.76    0.80
   5  -1  -2   15.54    0.79
  -5  -1   2   15.12    0.79
   5  -1  -2   15.60    0.80
  -5   1   2   15.24    0.79
   5  -1  -1    4.81    0.28
   5   1  -1    5.00    0.29
  -5  -1   1    4.97    0.29
   5   1  -1    5.44    0.31
   5  -1  -1    4.99    0.30
  -5  -1   0   16.40    0.81
  -5   1   0   14.56    0.80
   5   1   0   17.41    0.82
   5  -1   0   16.60    0.82
   5   1   0   16.47    0.82
   5  -1   0   16.95    0.82
  -5   1   0   16.02    0.81
  -5   1  -1   20.51    1.08
  -5  -1  -1   22.96    1.10
   5   1   1   22.62    1.11
   5  -1   1   23.33    1.10
   5  -1   1   21.83    1.10
   5   1   1   22.23    1.10
  -5   1  -1   23.24    1.10
  -5  -1  -2    8.55    0.45
   5  -1   2    8.80    0.46
   5   1   2    8.95    0.47
   5  -1   2    8.19    0.45
   5   1   2    8.55    0.46
  -5   1  -2    8.30    0.46
  -5  -1  -2    8.61    0.46
  -5  -1  -3    3.27    0.20
   5  -1   3    3.34    0.23
   5   1   3    3.10    0.24
   5   1   3    2.73    0.21
  -5   1  -3    3.10    0.22
  -5  -1  -3    3.31    0.22
  -5  -1  -4    1.26    0.15
  -5  -1  -4    1.05    0.12
   5  -1   4    0.95    0.16
  -5   1  -4    1.11    0.14
  -5  -1  -5    6.42    0.36
   5   1   5    5.82    0.33
  -5   1  -5    5.96    0.35
   5  -1   5    6.37    0.35
  -5  -1  -6    2.85    0.22
   5  -1   6    3.45    0.23
   5   1   6    2.73    0.19
  -5   1  -6    2.88    0.21
   5   1   7    5.13    0.30
   5  -1   7    5.51    0.32
  -5  -1  -7    5.40    0.32
  -5   1  -7    5.55    0.32
   5  -1   8   12.10    0.61
  -5  -1  -8   12.41    0.62
  -5   1  -8   11.76    0.62
   5   1   8   10.61    0.60
  -5   1  -9    8.13    0.44
  -5  -1  -9    8.60    0.44
   5   1   9    7.27    0.42
  -5  -1 -10    5.09    0.27
  -5   1 -10    5.23    0.27
   5  -1  10    3.28    0.20
   5   1  10    4.64    0.23
  -5  -1 -11    2.60    0.20
  -5   1 -11    2.29    0.20
   5  -1  11    1.80    0.13
   5   1  11    2.36    0.17
   5  -1  12    0.87    0.10
   5   1  12    0.87    0.13
  -5  -1 -12    1.09    0.18
  -5   1 -12    1.32    0.18
   5  -1  13    0.89    0.11
   5   1  13    1.18    0.14
  -5   1 -13    1.31    0.19
  -5  -1 -13    1.47    0.19
   5   1  14    0.01    0.13
  -5   1 -14    0.00    0.18
  -5  -1 -14    0.11    0.17
   5   1  15    0.36    0.14
  -5   1 -15    0.70    0.19
  -5  -1 -15    0.57    0.19
  -5   1 -16    3.27    0.28
  -5  -1 -16    3.88    0.27
   5   1  16    3.05    0.23
  -5  -1 -17    0.24    0.20
   5  -1  17    0.15    0.14
  -5   1 -17   -0.05    0.21
   5   1  17   -0.02    0.15
  -5  -1 -18    3.23    0.27
  -5   1 -18    2.68    0.27
   5  -1  18    2.71    0.20
   5   1  18    2.29    0.21
   5  -1  19    1.37    0.16
  -5   1 -19    1.55    0.24
   5   1  19    1.18    0.17
   5   1  20    0.14    0.16
   5  -1  20    0.15    0.15
   5   1  20    0.17    0.20
   5  -1  21    1.16    0.17
   5   1  21    1.63    0.24
   5   1  22    1.59    0.24
   5  -1  22    1.61    0.19
   5  -1  23    0.32    0.17
   5   1  23    0.17    0.21
   5  -1  24    0.06    0.18
   5   1  24    0.27    0.22
   5  -1  25   -0.03    0.18
   5   1  25    0.24    0.23
   5  -1  26    0.08    0.19
   5   1  26   -0.07    0.23
   5  -1  27    0.34    0.20
   5   1  27    0.03    0.24
   5  -1  28    0.48    0.22
   5   1  28    0.72    0.26
   5  -1  29    0.37    0.23
   5   1  29    0.51    0.26
   5   1  30    1.03    0.28
   5   1  31    0.54    0.27
   5   1  32    0.58    0.28
  -5  -2  27    3.69    0.47
  -5  -2  26    0.10    0.39
  -5   2  26    0.50    0.35
  -5  -2  25    2.06    0.39
  -5   2  25    1.31    0.35
  -5  -2  24    0.33    0.37
  -5   2  24    0.49    0.32
  -5  -2  23    1.14    0.36
  -5   2  23    1.18    0.32
  -5  -2  22   -0.39    0.33
  -5   2  22   -0.04    0.29
  -5   2  21   10.67    0.65
  -5  -2  21   11.64    0.68
  -5  -2  20    1.86    0.34
  -5   2  20    1.39    0.29
  -5  -2  19    0.44    0.31
  -5   2  19    0.36    0.25
  -5   2  18    0.25    0.24
   5   2 -18   -0.12    0.21
  -5  -2  18    0.26    0.30
  -5   2  17    0.18    0.24
   5   2 -17    1.05    0.22
  -5  -2  17    1.41    0.31
   5  -2 -17    0.86    0.23
   5   2 -16    0.42    0.21
  -5   2  16    0.57    0.23
   5  -2 -16    0.10    0.21
  -5   2  15    1.55    0.24
   5  -2 -15    1.34    0.22
   5   2 -15    1.61    0.22
   5  -2 -14    2.93    0.26
   5   2 -14    2.93    0.25
  -5   2  14    2.69    0.27
   5  -2 -13    0.85    0.15
   5  -2 -13    1.12    0.21
  -5   2  13    1.39    0.23
   5   2 -13    1.09    0.21
   5  -2 -12    0.65    0.13
   5  -2 -12    0.91    0.19
  -5   2  12    0.42    0.20
   5   2 -12    0.74    0.20
   5  -2 -11    0.29    0.13
   5  -2 -11    0.31    0.18
  -5   2  11    0.59    0.20
   5   2 -11    0.31    0.19
   5  -2 -10    1.07    0.13
  -5   2  10    1.16    0.20
   5   2 -10    1.45    0.20
   5  -2 -10    1.12    0.19
  -5   2   9    2.38    0.23
   5   2  -9    2.98    0.24
   5  -2  -9    2.68    0.23
   5  -2  -9    2.61    0.18
   5  -2  -8    0.88    0.18
   5  -2  -8    1.42    0.13
  -5  -2   8    1.02    0.19
   5   2  -8    1.50    0.20
  -5   2   8    1.33    0.18
   5   2  -7    6.03    0.37
  -5   2   7    6.11    0.36
  -5  -2   7    5.78    0.36
   5  -2  -7    6.25    0.33
   5  -2  -7    5.93    0.36
   5  -2  -6    0.22    0.10
   5   2  -6    0.13    0.12
   5  -2  -6    0.33    0.16
  -5  -2   6    0.15    0.15
  -5   2   6    0.10    0.17
   5   2  -6    0.23    0.18
   5   2  -5    3.09    0.22
  -5   2   5    2.97    0.24
   5   2  -5    3.47    0.26
  -5  -2   5    3.09    0.23
   5  -2  -5    3.30    0.20
   5  -2  -5    3.38    0.23
   5  -2  -4    0.79    0.12
  -5   2   4    0.53    0.16
  -5  -2   4    0.52    0.15
   5   2  -4    0.71    0.14
   5  -2  -4    0.43    0.15
   5  -2  -3   23.49    1.10
  -5   2   3   21.92    1.10
   5   2  -3   20.17    1.11
  -5  -2   3   20.65    1.10
   5  -2  -3   21.82    1.10
   5   2  -2   13.08    0.69
  -5  -2   2   12.24    0.68
  -5   2   2   14.09    0.69
   5  -2  -2   13.34    0.68
  -5   2   1   30.02    1.54
  -5   2   1   30.97    1.55
  -5  -2   1   29.85    1.55
   5  -2  -1   32.58    1.55
  -5   2   0    0.74    0.12
   5  -2   0    0.47    0.14
  -5   2   0    0.68    0.15
  -5  -2   0    0.79    0.13
   5  -2   1    9.13    0.47
  -5  -2  -1    8.89    0.47
  -5   2  -1    8.44    0.47
   5  -2   2    9.17    0.47
  -5  -2  -2    8.89    0.47
  -5   2  -2    8.44    0.47
   5  -2   3    5.04    0.28
  -5   2  -3    4.10    0.27
  -5  -2  -3    4.63    0.28
   5   2   3    4.49    0.28
   5   2   4    2.22    0.18
  -5   2  -4    1.94    0.17
   5  -2   4    2.28    0.18
  -5  -2  -4    2.01    0.19
  -5  -2  -4    2.29    0.18
   5   2   5   14.94    0.82
   5  -2   5   17.35    0.82
  -5  -2  -5   15.60    0.83
  -5   2  -5   15.96    0.82
  -5  -2  -5   15.92    0.82
  -5  -2  -6    0.51    0.16
  -5   2  -6    0.31    0.14
   5   2   6    0.59    0.15
   5  -2   6    0.39    0.15
  -5  -2  -7    2.80    0.23
   5   2   7    2.85    0.21
  -5   2  -7    2.86    0.22
   5   2   7    2.76    0.22
   5  -2   7    3.36    0.22
  -5  -2  -8    2.71    0.22
   5   2   8    2.16    0.20
  -5   2  -8    1.98    0.20
   5   2   8    2.27    0.20
   5  -2   8    2.84    0.21
  -5  -2  -9   12.65    0.68
   5   2   9   12.37    0.68
  -5   2  -9   12.22    0.68
   5   2   9   12.16    0.67
   5  -2   9   14.41    0.67
  -5  -2 -10    6.15    0.37
   5  -2  10    7.17    0.36
   5   2  10    5.41    0.34
   5   2  10    5.51    0.35
  -5   2 -10    5.81    0.36
  -5  -2 -11    0.44    0.19
   5   2  11    0.36    0.15
  -5   2 -11    0.23    0.17
   5   2  11    0.20    0.15
   5  -2  11    0.25    0.18
  -5  -2 -12    1.75    0.21
   5  -2  12    1.90    0.19
   5   2  12    1.51    0.17
   5  -2  12    1.03    0.10
  -5   2 -12    1.43    0.20
  -5   2 -13    2.75    0.25
  -5  -2 -13    3.33    0.25
   5   2  13    2.56    0.21
  -5   2 -14    0.52    0.20
   5  -2  14    0.60    0.11
  -5   2 -15    1.37    0.22
   5  -2  15    1.29    0.13
   5   2  15    1.23    0.17
   5   2  16   -0.15    0.16
   5  -2  16    0.17    0.11
  -5   2 -16    0.14    0.20
   5  -2  17    3.95    0.23
  -5   2 -17    3.93    0.31
   5   2  17    3.53    0.27
  -5   2 -18    0.77    0.22
   5  -2  18    0.56    0.13
   5   2  18    0.41    0.17
   5   2  19    0.01    0.17
   5  -2  19    0.09    0.13
   5   2  20    0.25    0.18
   5  -2  20    0.31    0.14
   5   2  21    3.48    0.30
   5   2  21    5.58    0.35
   5  -2  21    4.37    0.27
   5  -2  22   -0.02    0.15
   5   2  22    0.04    0.19
   5   2  22   -0.06    0.25
   5  -2  23    0.23    0.17
   5   2  23    0.23    0.19
   5   2  23    0.40    0.25
   5  -2  24   -0.07    0.18
   5   2  24    0.30    0.20
   5   2  24    0.45    0.26
   5  -2  25    0.35    0.19
   5   2  25    0.17    0.25
   5  -2  26   -0.08    0.19
   5   2  26    0.26    0.26
   5   2  27    1.09    0.28
   5  -2  27    0.69    0.21
   5   2  28    0.57    0.29
   5   2  29    0.02    0.29
   5   2  30   -0.18    0.30
  -5  -3  27    1.21    0.45
  -5  -3  26   -0.05    0.42
  -5  -3  25    1.59    0.42
  -5   3  25    0.19    0.36
  -5  -3  24   -0.12    0.39
  -5   3  24    0.62    0.34
  -5   3  23    0.39    0.32
  -5   3  22    0.71    0.30
  -5  -3  21    0.12    0.34
  -5   3  21   -0.05    0.28
  -5  -3  20    1.31    0.34
  -5   3  20    0.76    0.28
  -5  -3  19    1.80    0.34
  -5   3  19    2.45    0.30
  -5  -3  18    0.10    0.31
  -5   3  18    0.21    0.25
   5  -3 -17    0.62    0.15
  -5   3  17    1.12    0.25
   5   3 -17    1.15    0.24
  -5  -3  17    1.62    0.30
   5  -3 -17    1.04    0.23
   5   3 -16    0.61    0.21
  -5   3  16    0.63    0.24
  -5  -3  16    0.38    0.29
   5  -3 -16    1.07    0.22
   5  -3 -16    0.35    0.14
  -5   3  15    0.06    0.23
   5   3 -15   -0.02    0.22
   5  -3 -15    0.02    0.22
   5  -3 -14   19.24    0.63
   5   3 -14   20.70    0.64
  -5   3  14   20.08    0.65
   5  -3 -14    7.59    0.56
   5   3 -13    3.66    0.29
  -5  -3  13    3.60    0.32
  -5   3  13    2.98    0.29
   5  -3 -13    3.10    0.28
  -5  -3  12   16.17    0.86
  -5   3  12   16.05    0.84
   5   3 -12   15.72    0.84
   5  -3 -12   15.99    0.84
  -5   3  11   13.49    0.73
   5   3 -11   13.99    0.74
  -5  -3  11   13.92    0.75
  -5  -3  10    7.07    0.42
   5   3 -10    6.98    0.41
  -5   3  10    6.16    0.40
   5  -3 -10    6.59    0.40
  -5  -3   9    4.23    0.29
   5   3  -9    4.31    0.30
  -5   3   9    3.36    0.29
   5  -3  -9    4.12    0.29
  -5  -3   8    8.59    0.50
  -5   3   8    9.14    0.50
   5   3  -8    8.83    0.51
   5  -3  -8    9.25    0.50
  -5  -3   7    2.43    0.23
  -5   3   7    2.46    0.23
   5   3  -7    3.03    0.27
   5  -3  -7    2.96    0.23
  -5   3   6   -0.16    0.17
   5  -3  -6   -0.03    0.16
   5   3  -6   -0.10    0.21
  -5  -3   6   -0.12    0.18
  -5   3   5    2.78    0.22
   5   3  -5    2.72    0.25
  -5  -3   5    2.88    0.22
   5  -3  -5    2.36    0.21
   5  -3  -4    0.59    0.16
  -5  -3   4    0.47    0.16
   5   3  -4    0.49    0.21
  -5   3   4    0.34    0.17
   5  -3  -3    0.04    0.15
  -5   3   3    0.42    0.17
   5   3  -3    0.49    0.22
  -5  -3   3    0.16    0.15
   5  -3  -2    0.06    0.14
  -5   3   2    0.13    0.11
  -5   3   2    0.20    0.09
  -5  -3   2    0.26    0.15
   5   3  -2    0.15    0.21
  -5   3   2   -0.01    0.15
  -5   3   1    0.07    0.10
   5  -3  -1    0.21    0.14
  -5   3   1    0.27    0.11
  -5  -3   1    0.41    0.14
   5   3  -1    0.17    0.20
  -5   3   1    0.35    0.16
  -5   3   0    3.51    0.26
  -5  -3   0    5.18    0.30
  -5   3   0    5.68    0.30
   5   3   0    5.35    0.33
  -5   3   0    5.42    0.28
   5  -3   0    5.42    0.29
   5   3   1    1.19    0.16
  -5   3  -1    1.12    0.13
   5  -3   1    1.02    0.15
  -5  -3  -1    1.16    0.16
  -5   3  -1    1.07    0.15
  -5   3  -1    0.72    0.10
   5   3   2    0.57    0.14
  -5   3  -2    0.51    0.12
   5  -3   2    0.53    0.13
   5   3   2    0.55    0.18
  -5  -3  -2    0.48    0.15
  -5   3  -3    0.31    0.13
   5   3   3    0.29    0.13
  -5  -3  -3    0.33    0.15
   5  -3   3    0.25    0.13
   5   3   3    0.39    0.17
   5   3   4    0.28    0.13
   5  -3   4    0.21    0.12
  -5  -3  -4    0.41    0.16
   5   3   4    0.42    0.17
  -5   3  -4    0.29    0.13
  -5   3  -5    1.36    0.17
   5   3   5    1.55    0.20
  -5  -3  -5    1.21    0.19
   5   3   5    1.43    0.17
   5  -3   5    1.63    0.14
   5   3   6    0.09    0.17
   5  -3   6   -0.10    0.11
  -5   3  -6    0.10    0.14
   5   3   6   -0.01    0.14
   5  -3   7    2.40    0.16
  -5  -3  -7    2.07    0.21
   5   3   7    2.02    0.21
  -5   3  -7    2.01    0.20
   5   3   7    1.97    0.19
   5  -3   8    4.08    0.21
   5   3   8    3.18    0.27
  -5   3  -8    3.27    0.26
   5   3   8    3.26    0.25
   5  -3   9    4.21    0.22
   5   3   9    3.56    0.27
  -5   3  -9    3.26    0.28
   5   3   9    3.81    0.27
  -5   3 -10    1.50    0.21
   5  -3  10    2.34    0.15
   5   3  10    1.93    0.21
   5   3  10    1.90    0.21
   5  -3  11    6.02    0.34
   5  -3  11    8.13    0.35
  -5   3 -11    6.73    0.40
   5   3  11    7.89    0.41
   5   3  11    6.63    0.39
   5  -3  12    3.72    0.15
  -5   3 -12    2.91    0.24
   5   3  12    2.74    0.23
   5  -3  12    2.44    0.13
   5  -3  12    1.81    0.13
   5   3  12    2.77    0.22
   5  -3  13    1.41    0.09
   5  -3  13    1.91    0.12
   5   3  13    2.00    0.21
  -5   3 -13    1.74    0.22
   5  -3  13    1.27    0.12
   5   3  13    1.71    0.20
   5  -3  14    3.10    0.18
   5  -3  14    4.41    0.20
   5  -3  14    3.05    0.21
   5   3  14    3.02    0.25
  -5   3 -14    3.20    0.27
  -5   3 -15    0.21    0.20
  -5  -3 -15    0.62    0.21
   5   3  15    0.40    0.17
   5  -3  15    0.23    0.07
   5  -3  15    0.47    0.15
   5  -3  15    0.14    0.12
  -5   3 -16    0.40    0.21
  -5  -3 -16    0.32    0.24
   5   3  16    0.40    0.17
   5  -3  16    0.23    0.08
   5  -3  16    0.26    0.15
   5  -3  16    0.45    0.17
  -5   3 -17    0.12    0.21
  -5  -3 -17    0.36    0.24
   5  -3  17    0.28    0.10
   5  -3  17    0.41    0.21
   5   3  17    0.16    0.17
   5  -3  17    0.09    0.18
   5  -3  18    0.45    0.21
   5   3  18    0.27    0.19
   5  -3  18    0.10    0.26
   5  -3  18    0.38    0.11
   5  -3  19    0.76    0.13
   5   3  19    0.48    0.20
   5  -3  20    1.45    0.16
   5   3  20    1.47    0.21
   5   3  21    0.46    0.20
   5  -3  21    0.26    0.15
   5   3  22    0.37    0.27
   5   3  22    0.00    0.21
   5  -3  22    0.28    0.17
   5   3  23    0.19    0.28
   5  -3  23    0.20    0.19
   5   3  24    0.86    0.29
   5  -3  24    0.61    0.21
   5   3  25    0.38    0.29
   5   3  26   -0.19    0.29
   5   3  27    0.32    0.31
  -5   4  24   -0.29    0.35
  -5   4  23    1.10    0.34
  -5   4  22    0.97    0.32
  -5   4  21    0.27    0.30
  -5  -4  21    0.92    0.40
  -5   4  20    0.39    0.28
  -5  -4  20    0.07    0.37
  -5   4  19    0.08    0.27
  -5  -4  19    0.34    0.35
  -5   4  18    0.26    0.26
  -5  -4  18    0.12    0.34
  -5   4  17    0.84    0.25
  -5  -4  17    0.73    0.33
  -5   4  16    0.81    0.25
   5   4 -16    0.83    0.24
   5  -4 -16    0.71    0.24
  -5  -4  16    1.14    0.31
   5   4 -15    1.87    0.26
  -5   4  15    1.69    0.26
  -5  -4  15    2.17    0.32
   5  -4 -15    1.24    0.25
  -5   4  14    2.73    0.27
   5   4 -14    2.72    0.29
  -5  -4  14    2.55    0.31
   5  -4 -14    2.38    0.26
   5   4 -13    0.29    0.24
  -5  -4  13    0.43    0.26
   5  -4 -13    0.76    0.22
  -5   4  13    0.55    0.22
   5   4 -12    0.91    0.25
  -5   4  12    0.91    0.23
  -5  -4  12    0.86    0.25
   5  -4 -12    0.60    0.22
  -5   4  11    0.23    0.21
   5   4 -11    0.14    0.24
  -5  -4  11    0.50    0.23
   5  -4 -11    0.14    0.21
  -5  -4  10   11.21    0.61
  -5   4  10   10.37    0.60
   5   4 -10   11.44    0.62
   5  -4 -10   10.70    0.60
  -5   4   9    1.82    0.23
   5  -4  -9    1.68    0.23
  -5  -4   9    2.17    0.26
   5   4  -9    2.32    0.27
   5  -4  -8    0.32    0.18
   5   4  -8    0.64    0.25
  -5   4   8    0.20    0.19
  -5  -4   8    0.59    0.21
   5  -4  -7    1.79    0.21
  -5   4   7    1.80    0.21
  -5  -4   7    1.82    0.23
   5   4  -7    2.30    0.27
   5  -4  -6    0.61    0.17
  -5  -4   6    0.36    0.19
  -5   4   6    0.55    0.18
   5   4  -6    0.59    0.24
  -5   4   5    0.41    0.18
   5   4  -5    0.42    0.24
   5  -4  -5    0.48    0.16
  -5  -4   5    0.09    0.18
  -5   4   5    0.20    0.17
  -5   4   4    0.57    0.18
  -5   4   4    0.53    0.16
   5   4  -4    0.53    0.17
   5   4  -4    1.04    0.26
  -5  -4   4    0.68    0.18
   5  -4  -4    0.67    0.16
   5  -4  -3    2.39    0.20
  -5   4   3    2.34    0.22
   5   4  -3    2.48    0.28
  -5  -4   3    2.59    0.23
  -5   4   3    2.42    0.19
   5   4  -3    2.11    0.21
  -5   4   2    0.52    0.17
   5   4  -2    0.50    0.24
  -5   4   2    0.37    0.13
  -5  -4   2    0.45    0.17
   5  -4  -2    0.49    0.14
  -5   4   2    0.18    0.09
   5   4  -2    0.22    0.15
   5   4  -1    1.05    0.18
  -5   4   1    0.84    0.12
  -5   4   1    0.97    0.17
  -5   4   1    0.78    0.14
  -5  -4   1    1.16    0.19
   5  -4  -1    0.88    0.14
   5   4  -1    1.13    0.25
   5   4   0    0.66    0.16
  -5   4   0    0.49    0.11
  -5   4   0    0.50    0.13
  -5  -4   0    0.64    0.17
   5  -4   0    0.35    0.13
  -5   4   0    0.53    0.17
   5   4   1    1.00    0.17
  -5   4  -1    0.97    0.14
  -5   4  -1    0.77    0.14
  -5   4  -1    1.22    0.18
   5   4   1    1.15    0.23
   5  -4   1    1.01    0.13
  -5  -4  -2    1.04    0.19
  -5   4  -2    0.73    0.13
   5   4   2    1.59    0.23
  -5   4  -2    0.79    0.14
   5   4   2    1.12    0.18
  -5   4  -2    0.98    0.15
   5  -4   2    0.91    0.12
  -5  -4  -3    2.82    0.24
   5  -4   3    2.18    0.16
  -5   4  -3    2.34    0.19
   5   4   3    2.46    0.21
   5   4   3    3.15    0.26
   5   4   4    3.07    0.22
  -5   4  -4    2.75    0.21
   5   4   4    3.59    0.26
   5  -4   4    2.12    0.16
  -5  -4  -4    2.97    0.25
   5   4   5    1.22    0.17
  -5   4  -5    1.24    0.17
   5  -4   5    0.75    0.09
  -5  -4  -5    0.91    0.21
   5   4   5    1.35    0.22
   5   4   6    0.80    0.22
  -5   4  -6    0.56    0.17
   5   4   6    0.43    0.17
   5   4   7    7.34    0.41
  -5   4  -7    5.32    0.38
   5   4   7    7.33    0.39
  -5   4  -8    1.91    0.22
   5   4   8    2.44    0.25
   5   4   8    2.60    0.22
   5   4   9    6.88    0.40
  -5   4  -9    5.85    0.38
   5   4   9    6.53    0.39
  -5  -4 -10   15.33    0.76
   5   4  10   14.11    0.75
   5   4  10   14.72    0.75
  -5   4 -10   12.62    0.75
  -5  -4 -11    0.27    0.21
   5   4  11    0.39    0.19
   5   4  11    0.03    0.20
  -5  -4 -12    0.41    0.22
   5  -4  12    0.19    0.09
   5   4  12    0.39    0.19
   5   4  12    0.03    0.20
   5  -4  13    0.26    0.10
   5   4  13    0.36    0.20
  -5  -4 -13    0.23    0.22
   5   4  13    0.06    0.19
   5  -4  14    0.61    0.13
   5   4  14    0.79    0.21
   5   4  14    0.97    0.20
  -5  -4 -14    0.92    0.24
   5  -4  15    1.74    0.16
  -5  -4 -15    1.87    0.25
   5   4  15    1.74    0.24
   5   4  16    0.20    0.21
   5  -4  16    0.40    0.16
   5   4  17    0.31    0.20
   5  -4  17    0.38    0.18
   5   4  18    0.28    0.20
   5  -4  18    0.31    0.20
   5   4  19    0.18    0.20
   5  -4  19    0.24    0.23
   5  -4  20   -0.01    0.27
   5  -4  21   -0.16    0.30
   5   4  22    0.09    0.30
   5  -4  22   -0.02    0.34
   5   4  23    0.08    0.32
   5  -4  23    0.10    0.38
   5   4  24    0.17    0.32
   5  -4  24    0.55    0.44
   5   4  25   -0.18    0.32
   5  -4  25   -0.11    0.49
  -5   5  22   -0.07    0.34
  -5  -5  21    0.06    0.41
  -5   5  21    0.20    0.32
  -5  -5  20    0.98    0.39
  -5   5  20    0.59    0.31
  -5  -5  19    0.18    0.37
  -5   5  19    0.03    0.29
  -5  -5  18    0.23    0.35
  -5   5  18    0.08    0.28
  -5  -5  17    0.04    0.32
  -5   5  17   -0.30    0.27
  -5   5  16    0.11    0.26
  -5  -5  16    0.80    0.32
  -5   5  15    1.50    0.27
  -5  -5  15    1.77    0.32
  -5   5  14   -0.34    0.24
  -5  -5  14    0.51    0.29
   5  -5 -14    0.09    0.25
  -5   5  13    1.26    0.25
  -5  -5  13    1.22    0.30
   5  -5 -13    1.33    0.26
   5   5 -13    0.97    0.29
  -5   5  12    0.31    0.22
  -5  -5  12    0.54    0.27
   5  -5 -12    0.39    0.24
   5   5 -12    0.52    0.27
  -5   5  11   -0.16    0.21
   5   5 -11   -0.33    0.26
  -5  -5  11    0.11    0.25
   5  -5 -11    0.11    0.23
  -5   5  10   -0.09    0.20
  -5   5  10    0.22    0.30
   5   5 -10    0.06    0.26
  -5  -5  10    0.34    0.25
   5  -5 -10   -0.06    0.22
   5  -5  -9    2.00    0.25
   5   5  -9    2.79    0.32
  -5   5   9    2.72    0.32
  -5  -5   9    2.03    0.27
  -5   5   9    2.48    0.24
  -5   5   8    0.20    0.19
   5   5  -8    0.60    0.27
  -5   5   8    0.07    0.25
   5  -5  -8    0.20    0.20
  -5  -5   8    0.37    0.22
  -5   5   7    0.71    0.19
   5   5  -7    0.99    0.28
  -5   5   7    0.43    0.22
  -5  -5   7    0.77    0.22
   5  -5  -7    0.67    0.20
   5  -5  -6    0.49    0.19
  -5  -5   6    0.59    0.21
  -5   5   6    0.15    0.21
   5   5  -6    0.46    0.27
  -5   5   6    0.51    0.18
  -5   5   5   -0.11    0.17
   5  -5  -5    0.14    0.17
   5   5  -5   -0.06    0.17
  -5   5   5   -0.05    0.19
   5   5  -5    0.33    0.28
  -5  -5   5    0.13    0.20
  -5   5   4    1.06    0.18
   5   5  -4    1.06    0.19
   5  -5  -4    0.91    0.18
  -5  -5   4    0.85    0.20
  -5   5   4    1.23    0.19
   5   5  -4    1.12    0.29
   5  -5  -3    1.89    0.20
   5   5  -3    1.79    0.22
  -5   5   3    2.26    0.22
  -5   5   3    2.37    0.21
  -5  -5   3    1.90    0.23
   5   5  -3    2.68    0.30
  -5   5   2    0.09    0.07
   5   5  -2   -0.04    0.28
   5   5  -2    0.13    0.17
  -5   5   2    0.04    0.17
  -5   5   2   -0.09    0.17
  -5  -5   2    0.12    0.20
  -5   5   1    0.17    0.10
  -5   5   1    0.07    0.16
   5   5  -1    0.18    0.18
  -5  -5   1    0.00    0.19
  -5   5   1    0.29    0.17
  -5   5   0    0.88    0.18
  -5   5   0    0.65    0.18
  -5   5   0    0.77    0.13
   5   5   0    0.93    0.19
   5   5   0    0.89    0.26
  -5   5  -1    0.68    0.14
   5   5   1    0.96    0.19
  -5   5  -1    0.85    0.18
  -5  -5  -1    1.28    0.22
   5   5   1    1.05    0.27
  -5   5  -1    1.14    0.17
   5   5   2   -0.05    0.18
  -5   5  -2    0.16    0.16
  -5   5  -2    0.16    0.17
   5   5   2   -0.09    0.25
  -5   5  -2   -0.07    0.14
  -5  -5  -2    0.10    0.20
   5   5   3    1.06    0.19
   5   5   3    1.26    0.25
  -5   5  -3    0.68    0.16
  -5  -5  -3    0.61    0.21
   5   5   4    0.77    0.24
  -5  -5  -4    0.14    0.22
  -5   5  -4    0.18    0.16
   5   5   4    0.51    0.18
   5   5   5    0.06    0.23
  -5  -5  -5    0.08    0.22
   5   5   5    0.06    0.18
  -5   5  -5    0.09    0.16
   5   5   6    0.92    0.25
   5   5   6    0.39    0.17
  -5   5  -6    0.65    0.17
   5   5   7    1.65    0.26
   5   5   7    1.99    0.22
  -5   5  -7    0.97    0.20
   5   5   8   -0.08    0.24
   5   5   8    0.35    0.19
   5   5   9    3.01    0.26
   5   5   9    3.14    0.30
   5   5  10    0.89    0.25
   5   5  10    1.31    0.21
   5   5  11    0.38    0.22
   5   5  11    0.30    0.20
   5   5  12    0.09    0.23
   5  -5  12    0.05    0.12
   5   5  12    0.31    0.21
   5   5  13    3.97    0.32
   5  -5  13    3.31    0.23
   5   5  13    5.30    0.32
   5   5  14    0.43    0.23
   5   5  14    0.41    0.22
   5  -5  14    0.23    0.14
   5   5  15    0.22    0.22
   5   5  15    0.56    0.23
   5  -5  16    0.04    0.15
   5  -5  17    0.01    0.17
   5  -5  18    0.32    0.18
   5  -5  19    0.61    0.21
   5  -5  20    0.29    0.23
   5  -5  21    0.10    0.26
   5  -5  22    0.30    0.30
   5   5  22    0.72    0.34
  -5   6  21    0.37    0.34
  -5   6  20    0.64    0.33
  -5   6  19   -0.01    0.31
  -5  -6  19    0.13    0.42
  -5   6  18    0.18    0.29
  -5  -6  18   -0.12    0.41
  -5   6  17    0.47    0.27
  -5  -6  17    0.26    0.38
  -5   6  16    0.87    0.27
  -5  -6  16    0.20    0.36
  -5   6  15   -0.19    0.25
  -5  -6  15    0.64    0.34
  -5   6  14    0.95    0.48
  -5   6  14    0.24    0.25
  -5  -6  14    0.18    0.32
  -5   6  13    0.49    0.24
  -5  -6  13    0.37    0.30
  -5   6  12    0.24    0.41
  -5   6  12    0.36    0.23
  -5  -6  12    0.36    0.29
  -5   6  11    0.25    0.34
  -5  -6  11    0.17    0.27
  -5   6  11    0.22    0.22
  -5  -6  10    0.03    0.26
  -5   6  10    0.00    0.21
  -5   6  10    0.82    0.32
  -5  -6   9    0.44    0.25
  -5   6   9    0.43    0.20
  -5   6   9    0.18    0.29
  -5  -6   8   -0.21    0.24
  -5   6   8    0.14    0.19
  -5   6   8    0.39    0.27
  -5  -6   7   -0.27    0.23
  -5   6   7   -0.20    0.18
   5   6  -6    0.59    0.19
  -5   6   6    0.84    0.19
  -5  -6   6    0.72    0.23
   5   6  -6    0.64    0.31
  -5   6   6    0.96    0.23
  -5   6   5    1.96    0.22
   5   6  -5    1.67    0.23
  -5   6   5    2.64    0.27
  -5  -6   5    2.28    0.26
   5   6  -5    2.70    0.35
  -5   6   4    0.29    0.18
   5   6  -4    0.55    0.31
  -5   6   4    0.48    0.22
  -5  -6   4    0.28    0.22
   5   6  -4    0.09    0.20
   5   6  -3    0.32    0.19
  -5   6   3    0.52    0.17
  -5  -6   3    0.42    0.22
   5   6  -3    0.42    0.30
  -5   6   3    0.57    0.22
   5   6  -2    0.86    0.20
  -5  -6   2    0.69    0.23
  -5   6   2    1.01    0.19
   5   6  -2    0.68    0.31
  -5   6   2    0.99    0.22
  -5   6   1    2.40    0.22
  -5   6   1    2.67    0.26
  -5  -6   1    2.44    0.26
   5   6  -1    2.14    0.25
  -5   6   0   -0.01    0.12
   5   6   0   -0.35    0.20
  -5   6   0   -0.44    0.23
  -5  -6   0   -0.10    0.22
  -5   6   0    0.01    0.17
   5   6   0    0.13    0.29
  -5   6  -1    0.64    0.15
   5   6   1    0.59    0.20
   5   6   1    0.90    0.30
  -5   6  -1    0.92    0.22
  -5  -6  -1    1.01    0.23
  -5   6  -1   -0.02    0.17
   5   6   2    0.26    0.20
  -5   6  -2    0.15    0.22
   5   6   2    0.36    0.29
  -5   6  -2    0.04    0.16
  -5  -6  -2    0.66    0.23
  -5   6  -2    0.37    0.16
   5   6   3   -0.01    0.19
   5   6   3    0.04    0.28
  -5  -6  -3    0.11    0.25
  -5   6  -3    0.26    0.17
   5   6   4   -0.18    0.19
  -5   6  -4   -0.04    0.17
   5   6   4   -0.27    0.27
  -5  -6  -4    0.00    0.24
  -5  -6  -5    0.72    0.25
   5   6   5    1.14    0.20
  -5   6  -5    0.59    0.19
   5   6   5    1.26    0.28
   5   6   6    0.49    0.19
   5   6   6    0.24    0.27
   5   6   7   -0.03    0.19
   5   6   8    0.20    0.21
   5   6   9    0.20    0.20
   5   6  10    0.46    0.21
   5   6  11    0.46    0.21
   5   6  12    0.65    0.23
   5  -6  13    0.17    0.15
   5   6  13    0.25    0.24
   5  -6  14    0.03    0.17
   5   6  14    0.02    0.24
   5  -6  15    0.03    0.16
   5   6  15    0.44    0.24
   5  -6  16    0.45    0.17
   5   6  16    0.79    0.25
   5  -6  17    0.98    0.19
   5  -6  18    0.20    0.19
   5  -6  19    0.44    0.20
  -5   7  18    0.23    0.32
  -5   7  17    0.27    0.31
  -5   7  16    0.06    0.29
  -5   7  15    0.81    0.29
  -5  -7  14   -0.24    0.34
  -5   7  14    0.08    0.27
  -5  -7  13   -0.02    0.33
  -5   7  13   -0.06    0.25
  -5  -7  12    0.02    0.32
  -5   7  12   -0.21    0.24
  -5  -7  11    4.02    0.38
  -5   7  11    3.19    0.31
  -5  -7  10   -0.02    0.29
  -5   7  10    0.98    0.36
  -5   7  10    0.05    0.22
  -5  -7   9    0.51    0.28
  -5   7   9    0.97    0.22
  -5   7   9    0.84    0.32
  -5   7   8    0.05    0.20
  -5  -7   8    0.38    0.27
  -5   7   8    0.30    0.31
  -5   7   7    0.04    0.20
   5   7  -7    0.15    0.20
  -5  -7   7    0.33    0.27
  -5   7   7    0.57    0.29
  -5   7   6    0.03    0.19
   5   7  -6   -0.13    0.20
  -5   7   6    0.14    0.27
  -5  -7   6    0.03    0.26
  -5   7   5   -0.01    0.19
  -5   7   5    0.02    0.27
   5   7  -5   -0.13    0.21
  -5  -7   5   -0.18    0.25
  -5   7   4   -0.35    0.19
   5   7  -4   -0.07    0.21
  -5  -7   4    0.00    0.25
  -5   7   4   -0.15    0.26
  -5   7   3    0.20    0.19
   5   7  -3    0.32    0.20
  -5  -7   3    0.38    0.24
  -5   7   3    0.22    0.26
  -5   7   2    0.14    0.19
  -5   7   2    0.16    0.26
   5   7  -2    0.12    0.21
  -5  -7   2    0.17    0.25
   5   7  -1    0.21    0.22
  -5   7   1   -0.01    0.18
  -5  -7   1    0.12    0.25
  -5   7   1    0.13    0.27
   5   7   0   -0.01    0.21
  -5   7   0    0.05    0.26
  -5  -7   0    0.10    0.25
  -5   7   0    0.00    0.17
  -5   7  -1    0.32    0.77
   5   7   1    0.14    0.76
  -5  -7  -2   -0.16    0.27
  -5   7  -2   -0.56    0.28
   5   7   2   -0.07    0.23
   5   7   3   -0.19    0.21
  -5  -7  -3    0.03    0.27
   5   7   4   -0.08    0.21
  -5  -7  -4    0.05    0.27
   5   7   5    0.10    0.21
   5   7   6    0.15    0.21
   5   7   7    0.42    0.22
   5   7   8    0.49    0.24
   5   7   9    0.60    0.23
   5   7  10    1.02    0.25
   5   7  11    1.36    0.25
   5   7  12    0.01    0.25
   5   7  13   -0.05    0.25
   5   7  14   -0.14    0.26
   5   7  15   -0.17    0.26
   5  -7  15    0.25    0.18
   5   7  16    0.27    0.26
  -5   8  16    0.00    0.33
  -5   8  15   -0.04    0.31
  -5   8  14    1.47    0.31
  -5   8  13    0.65    0.28
  -5   8  12   -0.35    0.26
  -5   8  11    0.36    0.25
  -5   8  10    0.89    0.25
  -5   8   9    0.05    0.24
   5   8  -8    0.40    0.23
  -5   8   8    0.09    0.24
   5   8  -7   -0.16    0.23
  -5  -8   7    0.46    0.29
   5   8  -6    0.45    0.23
  -5  -8   6    0.03    0.29
   5   8  -5    0.43    0.23
  -5  -8   5    0.15    0.27
   5   8  -4    0.48    0.22
  -5  -8   4    0.41    0.30
   5   8  -3    0.10    0.22
  -5  -8   3    0.63    0.29
  -5  -8   2   -0.16    0.29
   5   8  -2    0.01    0.24
  -5  -8   1   -0.03    0.28
   5   8  -1   -0.10    0.24
  -5  -8   0    0.11    0.29
   5   8   0   -0.05    0.23
  -5  -8  -1    0.24    0.30
   5   8   1    0.36    0.24
  -5  -8  -2   -0.04    0.30
   5   8   2   -0.19    0.24
  -5  -8  -3    0.10    0.30
   5   8   3    0.18    0.23
   5   8   5    0.35    0.24
   5   8   6    0.41    0.24
   5   8   7   -0.04    0.25
   5   8   8    0.67    0.26
   5   8   9    0.33    0.25
   5   8  10    0.89    0.26
   5   8  11   -0.11    0.25
   5   8  12   -0.08    0.27
   5   8  13   -0.25    0.28
   5   8  14   -0.01    0.29
  -6   0  21   -0.45    0.33
  -6   0  20    0.92    0.32
  -6   0  19    0.10    0.30
  -6   0  18    2.60    0.33
  -6   0  17    0.07    0.29
  -6   0  16   17.04    0.92
  -6   0  15    0.09    0.27
  -6   0  14    4.37    0.36
  -6   0  13    0.14    0.26
  -6   0  12    1.80    0.27
   6   0 -12    1.60    0.18
  -6   0  11   -0.04    0.24
   6   0 -11   -0.16    0.15
   6   0 -10   12.43    0.69
  -6   0  10   15.36    0.73
   6   0 -10   12.53    0.69
   6   0  -9    0.00    0.14
   6   0  -9    0.02    0.18
  -6   0   9    0.01    0.23
   6   0  -8    1.57    0.18
   6   0  -8    1.49    0.21
   6   0  -7    0.00    0.14
  -6   0   7    0.17    0.21
   6   0  -7   -0.13    0.18
  -6   0   6    5.78    0.37
   6   0  -6    5.54    0.36
   6   0  -6    6.04    0.35
   6   0  -5    0.09    0.14
   6   0  -5   -0.15    0.18
  -6   0   4   10.83    0.61
   6   0  -4   12.34    0.61
   6   0  -4   11.66    0.62
   6   0  -3    0.02    0.13
   6   0  -3    0.08    0.19
  -6   0   3   -0.06    0.13
   6   0  -2    5.97    0.36
   6   0  -2    6.28    0.35
  -6   0   2    5.71    0.33
  -6   0   1   -0.02    0.12
   6   0  -1   -0.02    0.13
   6   0  -1   -0.21    0.18
  -6   0   0    0.92    0.13
   6   0   0    0.86    0.20
   6   0   0    1.02    0.15
   6   0   1   -0.05    0.19
  -6   0  -1    0.00    0.11
   6   0   1    0.01    0.13
   6   0   2    1.71    0.21
  -6   0  -2    1.34    0.13
  -6   0  -2    1.72    0.18
   6   0   2    1.42    0.17
   6   0   3    0.06    0.14
  -6   0  -3   -0.08    0.15
   6   0   3    0.03    0.19
   6   0   4    7.45    0.45
  -6   0  -4    7.81    0.45
   6   0   4    8.86    0.46
   6   0   5   -0.04    0.22
   6   0   5    0.00    0.14
  -6   0  -5    0.02    0.17
   6   0   6    4.73    0.31
  -6   0  -6    4.84    0.32
   6   0   6    5.48    0.34
   6   0   7    0.00    0.21
  -6   0  -7   -0.04    0.18
  -6   0  -8    7.89    0.45
   6   0   8    7.82    0.46
  -6   0  -9   -0.01    0.18
  -6   0 -10   11.84    0.54
   6   0  10    9.01    0.49
  -6   0 -11   -0.12    0.18
   6   0  11    0.08    0.11
  -6   0 -12    0.51    0.19
   6   0  12    0.47    0.12
  -6   0 -13   -0.05    0.19
   6   0  13    0.00    0.12
   6   0  14    0.77    0.13
  -6   0 -14    1.11    0.21
   6   0  15   -0.10    0.12
  -6   0 -15   -0.20    0.20
   6   0  16    2.12    0.18
  -6   0 -16    3.64    0.27
   6   0  17    0.02    0.13
   6   0  18    1.73    0.17
   6   0  19    0.13    0.14
   6   0  20    0.85    0.20
   6   0  20    0.61    0.15
   6   0  21    0.06    0.19
   6   0  21    0.01    0.15
   6   0  22    0.21    0.19
   6   0  22   -0.05    0.16
   6   0  23    0.18    0.19
   6   0  24    0.52    0.20
   6   0  24    0.25    0.17
   6   0  25   -0.24    0.20
   6   0  26    0.54    0.22
   6   0  27   -0.14    0.22
   6   0  28    0.06    0.22
   6   0  29   -0.32    0.23
  -6  -1  25   -0.07    0.39
  -6   1  25    0.27    0.38
  -6  -1  24    0.34    0.38
  -6   1  24    0.61    0.36
  -6   1  23    0.33    0.34
  -6   1  22    1.09    0.34
  -6   1  21    3.00    0.37
  -6   1  20    0.41    0.31
  -6   1  19    0.03    0.29
  -6   1  18    0.54    0.30
  -6  -1  17    0.12    0.30
  -6   1  17    0.10    0.28
  -6  -1  16    0.60    0.30
  -6   1  16    0.19    0.29
  -6  -1  15    0.55    0.30
   6   1 -15    0.38    0.22
   6  -1 -15    0.29    0.23
  -6   1  15    0.65    0.28
  -6  -1  14   -0.38    0.30
   6   1 -14   -0.25    0.21
   6  -1 -14   -0.19    0.16
   6  -1 -14   -0.06    0.22
  -6   1  14    0.12    0.26
   6  -1 -13    0.53    0.16
   6   1 -13    0.68    0.21
   6  -1 -13    0.56    0.22
  -6   1  13    0.67    0.26
  -6  -1  13    0.49    0.27
   6  -1 -12    0.69    0.16
   6  -1 -12    0.51    0.21
  -6   1  12    0.55    0.25
   6  -1 -11    0.95    0.17
  -6  -1  11    0.99    0.25
  -6   1  11    0.72    0.24
   6  -1 -11    0.81    0.21
   6  -1 -10    2.64    0.20
   6   1 -10    1.90    0.20
  -6  -1  10    2.42    0.27
  -6   1  10    2.36    0.26
   6  -1 -10    1.84    0.23
   6  -1  -9    0.46    0.19
   6  -1  -9    0.86    0.16
  -6   1   9    1.22    0.23
  -6  -1   9    0.81    0.23
   6   1  -9    0.36    0.15
   6  -1  -8    0.38    0.18
   6  -1  -8    0.23    0.14
  -6   1   8    0.15    0.23
   6   1  -8   -0.09    0.15
   6   1  -7    0.19    0.15
   6  -1  -7   -0.15    0.18
  -6  -1   7   -0.10    0.17
  -6   1   7   -0.16    0.22
   6  -1  -7   -0.03    0.14
   6  -1  -6    4.34    0.26
  -6  -1   6    3.46    0.27
   6   1  -6    3.89    0.27
   6  -1  -6    3.97    0.27
  -6   1   6    4.31    0.30
   6  -1  -5    3.64    0.24
   6   1  -5    3.40    0.25
   6  -1  -5    3.20    0.25
  -6   1   5    3.20    0.27
   6   1  -5    3.12    0.27
  -6  -1   5    3.17    0.24
  -6  -1   4    0.02    0.14
   6   1  -4   -0.10    0.19
   6  -1  -4   -0.04    0.14
   6   1  -4    0.03    0.15
  -6   1   4    0.08    0.19
   6  -1  -4   -0.03    0.18
  -6  -1   3    5.60    0.35
   6   1  -3    5.90    0.37
   6   1  -3    5.83    0.35
   6  -1  -3    6.26    0.35
   6  -1  -3    6.23    0.36
  -6   1   2   12.68    0.71
   6   1  -2   14.92    0.75
   6  -1  -2   14.81    0.74
  -6  -1   2   14.35    0.73
   6   1  -2   14.22    0.73
   6  -1  -2   14.80    0.73
   6   1  -1    0.86    0.15
   6  -1  -1    1.05    0.16
   6   1  -1    1.30    0.21
  -6  -1   1    0.99    0.15
  -6   1   1    1.04    0.12
   6  -1  -1    0.98    0.19
   6  -1   0    0.04    0.18
   6  -1   0    0.06    0.14
   6   1   0   -0.04    0.13
  -6  -1   0    0.15    0.13
  -6   1   0    0.06    0.09
   6   1   0    0.30    0.20
  -6   1  -1    3.82    0.24
  -6   1  -1    2.77    0.18
  -6  -1  -1    3.82    0.22
   6   1   1    3.92    0.28
   6  -1   1    3.93    0.26
   6  -1   1    3.70    0.24
   6   1   1    3.74    0.24
  -6   1  -2    4.50    0.27
   6  -1   2    4.36    0.29
   6   1   2    4.76    0.32
  -6  -1  -2    4.27    0.26
   6   1   2    3.67    0.27
   6  -1   2    3.91    0.27
   6   1   3    1.04    0.16
  -6   1  -3    1.52    0.18
   6   1   3    1.12    0.22
  -6  -1  -3    1.38    0.18
  -6  -1  -3    1.32    0.15
   6  -1   3    1.32    0.20
  -6   1  -4   -0.09    0.16
   6   1   4   -0.03    0.21
  -6  -1  -4    0.18    0.16
   6  -1   4    0.36    0.20
   6   1   4    0.09    0.14
   6   1   5    2.18    0.25
   6  -1   5    2.32    0.24
  -6  -1  -5    2.45    0.22
  -6   1  -5    2.38    0.22
   6   1   5    2.36    0.21
   6  -1   6    1.42    0.21
  -6  -1  -6    0.97    0.18
  -6   1  -6    0.92    0.18
   6   1   6    1.00    0.18
   6  -1   7    0.06    0.21
   6   1   7    0.07    0.14
   6   1   7   -0.01    0.16
  -6   1  -7    0.21    0.17
  -6  -1  -7    0.19    0.18
   6   1   8    0.13    0.13
   6   1   8    0.30    0.16
  -6  -1  -8    0.24    0.18
  -6   1  -8    0.08    0.17
   6  -1   8    0.26    0.22
  -6  -1  -9    0.28    0.18
  -6   1  -9    0.21    0.17
   6  -1   9    0.12    0.22
   6   1   9    0.15    0.13
  -6   1 -10    0.31    0.18
  -6  -1 -10    0.51    0.20
   6  -1  10    0.74    0.22
   6   1  10    0.40    0.14
   6  -1  11    0.31    0.23
  -6   1 -11    0.36    0.19
  -6  -1 -11    0.25    0.20
   6   1  11    0.14    0.14
  -6   1 -12    0.46    0.20
  -6  -1 -12    0.43    0.20
   6   1  12    0.19    0.13
  -6  -1 -13    1.08    0.21
  -6   1 -13    1.05    0.21
   6   1  13    0.90    0.15
   6  -1  13    0.57    0.07
   6  -1  14   -0.01    0.09
   6   1  14    0.10    0.14
  -6  -1 -14   -0.11    0.20
  -6   1 -14    0.07    0.20
   6  -1  15    0.20    0.10
   6   1  15    0.41    0.15
  -6   1 -15    0.29    0.21
   6  -1  16    1.76    0.14
   6   1  16    2.13    0.18
  -6   1 -16    2.34    0.25
   6   1  17    0.06    0.15
   6  -1  17    0.04    0.11
   6  -1  18    0.11    0.16
   6   1  18    0.25    0.14
   6  -1  18    0.10    0.12
   6  -1  19    0.60    0.17
   6  -1  19    0.33    0.14
   6   1  19    0.30    0.16
   6  -1  20    1.92    0.19
   6  -1  20    1.55    0.16
   6   1  20    1.42    0.19
   6  -1  21    2.39    0.20
   6   1  21    3.00    0.26
   6   1  21    1.63    0.20
   6  -1  21    1.66    0.18
   6   1  22    0.20    0.23
   6  -1  22    0.25    0.17
   6   1  22    0.20    0.18
   6   1  23   -0.11    0.18
   6   1  23   -0.10    0.23
   6  -1  23    0.04    0.17
   6   1  24   -0.04    0.18
   6  -1  24    0.11    0.18
   6   1  24    0.25    0.23
   6   1  25    0.15    0.19
   6  -1  25    0.33    0.19
   6   1  25    0.07    0.23
   6   1  26    0.22    0.24
   6  -1  26    0.45    0.20
   6   1  27    0.13    0.24
   6  -1  27    0.24    0.20
   6   1  28    0.06    0.25
   6   1  29    0.37    0.26
  -6  -2  25   -0.45    0.45
  -6   2  24    2.90    0.41
  -6  -2  24    3.68    0.48
  -6   2  23    1.01    0.36
  -6  -2  23    0.74    0.42
  -6   2  22    0.90    0.34
  -6  -2  22    0.90    0.38
  -6   2  21    2.16    0.35
  -6  -2  21    1.94    0.38
  -6   2  20   -0.34    0.30
  -6  -2  20    0.47    0.34
  -6   2  19    2.63    0.34
  -6   2  18    0.46    0.28
   6  -2 -18    0.34    0.18
  -6   2  17   -0.13    0.27
   6  -2 -17    0.10    0.18
  -6   2  16    2.01    0.29
   6  -2 -16    1.70    0.21
   6  -2 -15    0.28    0.19
   6  -2 -15    0.43    0.23
  -6   2  15    0.54    0.26
   6   2 -14    0.26    0.21
   6  -2 -14    0.31    0.17
   6  -2 -14    0.35    0.22
  -6   2  14    0.69    0.25
   6   2 -13    0.80    0.22
   6  -2 -13    0.52    0.18
   6  -2 -13    0.34    0.22
  -6   2  13    0.82    0.25
   6   2 -12    0.74    0.23
   6  -2 -12    0.64    0.16
   6  -2 -12    0.66    0.22
  -6   2  12    0.41    0.25
   6   2 -11    0.30    0.22
   6  -2 -11    0.54    0.16
  -6   2  11    0.55    0.26
   6  -2 -11    0.84    0.22
   6  -2 -10    0.73    0.16
   6  -2 -10    0.93    0.22
  -6   2  10    0.80    0.25
   6   2 -10    0.57    0.22
  -6  -2  10    0.84    0.23
   6   2  -9    1.02    0.18
  -6   2   9    1.52    0.25
   6  -2  -9    1.12    0.22
   6  -2  -9    1.69    0.17
  -6  -2   9    1.15    0.22
   6   2  -9    1.51    0.23
   6   2  -8    3.21    0.27
  -6   2   8    4.28    0.31
  -6  -2   8    3.54    0.29
   6  -2  -8    4.67    0.26
   6  -2  -8    3.94    0.29
   6   2  -7    0.21    0.16
  -6   2   7    0.77    0.22
   6  -2  -7    0.57    0.20
  -6  -2   7    0.50    0.19
   6  -2  -7    0.38    0.15
   6   2  -6    4.19    0.32
  -6   2   6    5.70    0.36
  -6  -2   6    5.04    0.34
   6  -2  -6    6.54    0.33
   6  -2  -6    5.44    0.34
   6  -2  -5    0.70    0.16
  -6   2   5    0.44    0.21
  -6  -2   5    0.61    0.18
   6   2  -5    0.69    0.17
   6  -2  -5    0.50    0.19
   6  -2  -4    4.63    0.27
   6   2  -4    3.78    0.28
  -6   2   4    4.36    0.32
  -6  -2   4    3.87    0.28
   6  -2  -4    3.83    0.28
   6   2  -3    0.81    0.17
  -6   2   3    0.71    0.21
  -6  -2   3    0.91    0.17
   6  -2  -3    0.85    0.19
   6   2  -2    0.78    0.17
   6  -2  -2    0.88    0.18
  -6   2   2    0.81    0.20
  -6  -2   2    0.76    0.16
  -6  -2   1   17.51    0.92
   6  -2  -1   18.75    0.92
   6   2  -1   17.44    0.93
   6   2   0    7.98    0.47
  -6   2   0    7.67    0.43
   6  -2   0    7.80    0.44
  -6  -2   0    7.51    0.43
   6   2   1    3.23    0.25
  -6   2  -1    3.39    0.25
   6   2   1    4.46    0.31
  -6  -2  -1    3.72    0.25
   6  -2   1    4.36    0.27
  -6  -2  -2    0.56    0.16
   6   2   2    0.29    0.15
  -6   2  -2    0.57    0.16
   6   2   2    0.47    0.23
   6  -2   2    0.39    0.18
  -6  -2  -3    2.59    0.22
   6  -2   3    2.90    0.24
   6   2   3    2.68    0.28
  -6   2  -3    3.05    0.23
   6  -2   4    2.10    0.22
  -6   2  -4    2.21    0.21
  -6  -2  -4    2.15    0.20
  -6  -2  -5    2.35    0.23
   6   2   5    2.28    0.22
   6  -2   5    3.01    0.24
   6   2   6   13.15    0.75
   6  -2   6   16.65    0.76
  -6   2  -6   14.15    0.75
  -6  -2  -6   13.84    0.76
  -6   2  -7    2.03    0.21
  -6  -2  -7    2.17    0.23
   6  -2   7    2.45    0.24
   6   2   7    1.95    0.20
   6   2   8    2.90    0.25
   6  -2   8    4.15    0.28
  -6   2  -8    3.56    0.26
  -6  -2  -8    3.31    0.27
  -6  -2  -9    1.57    0.22
   6   2   9    1.65    0.20
   6  -2   9    2.28    0.25
  -6   2  -9    2.02    0.22
  -6  -2 -10    1.28    0.22
  -6   2 -10    1.34    0.21
   6   2  10    1.44    0.19
   6  -2  10    1.87    0.24
   6   2  11    2.32    0.22
   6  -2  11    3.11    0.27
  -6  -2 -11    2.48    0.26
  -6   2 -11    2.08    0.24
  -6  -2 -12    3.58    0.29
   6  -2  12    4.34    0.30
   6   2  12    2.65    0.24
  -6   2 -12    2.92    0.27
   6   2  13    1.52    0.20
   6  -2  13    3.05    0.28
  -6  -2 -13    2.01    0.25
  -6   2 -13    1.56    0.23
   6  -2  14    0.15    0.26
   6   2  14    0.10    0.16
  -6  -2 -14    0.10    0.23
  -6   2 -14   -0.06    0.20
   6   2  15    1.12    0.18
   6  -2  15    1.71    0.27
  -6   2 -15    0.86    0.22
   6  -2  16    0.32    0.13
   6  -2  16    0.60    0.26
   6  -2  16    0.16    0.06
   6   2  16    0.23    0.18
   6  -2  16    0.32    0.09
  -6   2 -16    0.24    0.22
   6  -2  17    0.53    0.10
   6  -2  17    0.82    0.13
   6   2  17    0.89    0.18
   6  -2  18    1.19    0.14
   6   2  18    0.79    0.18
   6   2  19    3.21    0.26
   6  -2  19    3.88    0.23
   6   2  20    1.35    0.20
   6  -2  20    1.44    0.16
   6   2  21    0.20    0.18
   6  -2  21    0.41    0.15
   6   2  22    0.20    0.19
   6   2  22    0.11    0.26
   6  -2  22    0.20    0.15
   6   2  23    0.15    0.20
   6   2  23    0.71    0.26
   6  -2  23    0.57    0.16
   6   2  24    0.25    0.20
   6  -2  24    0.48    0.17
   6   2  24    0.49    0.27
   6   2  25   -0.08    0.27
   6   2  26    0.78    0.27
   6   2  27    0.21    0.27
   6   2  28    0.22    0.28
  -6  -3  24    1.50    0.42
  -6   3  23    0.19    0.36
  -6  -3  23    0.93    0.40
  -6   3  22    1.71    0.36
  -6  -3  22    1.53    0.40
   6  -3 -22    0.60    0.23
  -6  -3  21    0.80    0.38
   6  -3 -21    0.50    0.22
  -6   3  21    0.17    0.33
  -6  -3  20    0.09    0.36
  -6   3  20    0.43    0.32
   6  -3 -20   -0.01    0.22
  -6   3  19   -0.54    0.30
   6  -3 -19    0.01    0.19
  -6   3  18    0.22    0.29
   6  -3 -18   -0.14    0.17
  -6   3  17    1.49    0.29
   6  -3 -17    1.02    0.17
  -6  -3  16    0.35    0.30
  -6   3  16    0.09    0.27
   6  -3 -16    0.05    0.13
  -6  -3  15    0.32    0.28
   6  -3 -15   -0.07    0.25
  -6   3  15    0.20    0.27
   6  -3 -15   -0.11    0.12
  -6   3  14    0.33    0.25
  -6  -3  14    0.26    0.27
   6  -3 -14    0.78    0.24
  -6   3  13    0.59    0.26
  -6  -3  13    1.00    0.27
   6  -3 -13    0.25    0.23
   6   3 -13    0.56    0.24
  -6   3  12    0.26    0.24
   6   3 -12    0.12    0.24
  -6  -3  12    0.10    0.25
   6  -3 -12    0.46    0.23
  -6  -3  11    5.56    0.38
  -6   3  11    5.53    0.38
   6   3 -11    5.33    0.38
   6  -3 -11    5.33    0.37
  -6  -3  10   14.59    0.82
   6   3 -10   15.46    0.82
  -6   3  10   15.72    0.82
   6  -3 -10   15.46    0.81
  -6  -3   9    0.83    0.22
   6  -3  -9    0.96    0.23
   6   3  -9    0.88    0.25
  -6   3   9    1.23    0.25
   6   3  -8    0.94    0.18
  -6  -3   8    1.50    0.23
   6  -3  -8    1.55    0.22
  -6   3   8    1.21    0.24
   6   3  -8    1.53    0.25
   6   3  -7    0.22    0.17
  -6   3   7    0.45    0.24
   6   3  -7    0.48    0.24
  -6  -3   7    0.47    0.21
   6  -3  -7    0.56    0.21
  -6   3   6    3.08    0.28
   6   3  -6    3.74    0.32
   6  -3  -6    3.19    0.27
  -6  -3   6    2.89    0.27
   6   3  -6    2.57    0.25
  -6   3   5   13.32    0.69
   6   3  -5   13.86    0.71
   6  -3  -5   13.61    0.69
   6   3  -5   10.88    0.68
  -6  -3   5   12.76    0.69
   6  -3  -4    0.78    0.21
   6   3  -4    0.61    0.18
  -6  -3   4    0.78    0.20
   6   3  -4    0.80    0.25
  -6   3   4    0.80    0.22
   6  -3  -3    0.24    0.19
   6   3  -3   -0.13    0.17
  -6   3   3    0.12    0.21
  -6  -3   3    0.35    0.19
  -6   3   2    3.18    0.26
   6  -3  -2    3.45    0.24
  -6   3   2    2.11    0.18
  -6  -3   2    2.88    0.23
  -6   3   1    0.48    0.14
  -6  -3   1    0.51    0.18
  -6   3   1    0.36    0.10
  -6   3   1    0.66    0.20
   6  -3  -1    0.52    0.19
  -6   3   0    0.71    0.14
   6  -3   0    0.77    0.19
  -6   3   0    0.31    0.07
  -6  -3   0    0.66    0.18
  -6  -3  -1    1.93    0.21
  -6   3  -1    1.77    0.19
   6  -3   1    2.19    0.21
  -6   3  -2    0.81    0.17
   6  -3   2    0.93    0.19
  -6  -3  -2    0.91    0.19
  -6   3  -3    0.66    0.16
  -6  -3  -3    0.75    0.19
   6  -3   3    0.56    0.17
  -6   3  -4    1.52    0.19
   6  -3   4    1.68    0.20
   6   3   4    1.55    0.22
  -6  -3  -4    1.81    0.23
  -6  -3  -5    3.06    0.26
   6  -3   5    3.51    0.23
   6   3   5    2.90    0.27
  -6   3  -5    2.72    0.24
   6  -3   6    4.87    0.28
   6   3   6    4.00    0.30
  -6   3  -6    3.78    0.29
   6   3   6    3.87    0.29
  -6   3  -7    0.41    0.19
   6  -3   7    0.71    0.17
   6   3   7    0.36    0.20
   6   3   7    0.30    0.17
  -6  -3  -8    1.72    0.23
  -6   3  -8    1.73    0.22
   6   3   8    1.93    0.21
   6   3   8    1.99    0.24
   6  -3   8    2.36    0.20
   6   3   9    2.57    0.25
   6   3   9    2.69    0.24
  -6   3  -9    2.09    0.24
   6  -3   9    3.08    0.21
  -6  -3  -9    2.67    0.26
   6   3  10    3.11    0.28
   6  -3  10    4.47    0.24
   6   3  10    3.36    0.28
  -6   3 -10    2.55    0.27
  -6  -3 -10    3.20    0.29
   6   3  11    1.00    0.21
  -6  -3 -11    1.13    0.23
   6   3  11    1.14    0.21
  -6   3 -11    0.75    0.21
   6  -3  11    1.85    0.18
   6   3  12   -0.02    0.19
   6  -3  12    0.14    0.17
  -6   3 -12    0.00    0.20
   6   3  12   -0.16    0.19
   6   3  13    1.32    0.21
   6  -3  13    2.13    0.19
   6  -3  13    1.11    0.11
   6   3  13    1.32    0.21
  -6   3 -13    1.16    0.23
   6  -3  14    2.35    0.20
   6  -3  14    1.19    0.11
   6   3  14    1.24    0.21
  -6   3 -14    1.07    0.23
  -6   3 -15   -0.06    0.22
   6   3  15    0.06    0.19
   6  -3  15    0.06    0.09
   6  -3  15   -0.05    0.18
   6   3  16    0.07    0.19
   6  -3  16   -0.03    0.09
   6  -3  16   -0.07    0.19
   6   3  17    0.41    0.20
   6  -3  17    0.53    0.10
   6  -3  17    0.90    0.20
   6  -3  18    0.04    0.10
   6   3  18    0.19    0.20
   6  -3  18    0.38    0.21
   6  -3  18    0.13    0.10
   6   3  19    0.05    0.20
   6  -3  19    0.13    0.23
   6  -3  19    0.09    0.15
   6  -3  19    0.06    0.11
   6   3  20    0.66    0.20
   6  -3  20    0.82    0.25
   6  -3  20    0.45    0.19
   6  -3  20    0.73    0.12
   6  -3  21    0.42    0.22
   6  -3  21    0.62    0.14
   6   3  21    0.44    0.20
   6   3  22    0.27    0.21
   6  -3  22    0.62    0.26
   6   3  23    0.12    0.29
   6   3  24    0.70    0.31
   6   3  25    0.08    0.30
   6   3  26   -0.15    0.31
  -6   4  22    0.43    0.36
  -6  -4  22    0.07    0.42
  -6   4  21    0.58    0.34
  -6  -4  21    0.67    0.41
  -6   4  20    0.18    0.33
  -6  -4  20    0.50    0.38
  -6   4  19    1.04    0.32
  -6  -4  19    0.66    0.37
  -6   4  18    0.90    0.30
  -6  -4  18    0.24    0.35
  -6   4  17    0.44    0.29
  -6  -4  17   -0.44    0.33
  -6   4  16    0.48    0.28
  -6  -4  16    0.74    0.31
  -6   4  15    0.64    0.28
  -6  -4  15    1.23    0.31
  -6  -4  14    3.47    0.36
  -6   4  14    4.13    0.35
   6  -4 -14    3.64    0.33
  -6  -4  13    8.63    0.54
  -6   4  13    9.05    0.54
   6  -4 -13    8.35    0.52
  -6  -4  12    1.02    0.27
   6  -4 -12    1.56    0.26
  -6   4  12    0.82    0.27
  -6  -4  11    5.13    0.39
  -6   4  11    5.26    0.38
   6  -4 -11    5.53    0.38
   6  -4 -10    3.50    0.31
  -6  -4  10    3.53    0.33
  -6   4  10    3.62    0.32
   6   4 -10    3.30    0.33
  -6   4   9    8.60    0.53
   6   4  -9    8.84    0.54
   6  -4  -9    9.12    0.52
  -6  -4   9    9.05    0.53
   6   4  -8   -0.22    0.27
  -6   4   8    0.28    0.24
  -6  -4   8    0.02    0.23
   6   4  -8   -0.06    0.17
   6  -4  -8    0.14    0.22
   6  -4  -7    1.80    0.23
  -6  -4   7    1.40    0.24
   6   4  -7    1.81    0.30
  -6   4   7    1.42    0.25
   6  -4  -6    0.91    0.22
  -6   4   6    0.87    0.25
  -6  -4   6    0.98    0.22
   6   4  -6    0.92    0.28
   6   4  -5    0.32    0.27
  -6   4   5    0.55    0.24
  -6   4   5    0.47    0.20
   6  -4  -5    0.40    0.20
  -6  -4   5    0.36    0.21
   6  -4  -4    0.15    0.20
  -6   4   4   -0.20    0.22
   6   4  -4   -0.07    0.28
  -6   4   4   -0.30    0.17
  -6  -4   4   -0.07    0.20
  -6  -4   3    0.01    0.19
   6  -4  -3    0.31    0.19
  -6   4   3    0.09    0.15
  -6   4   3   -0.16    0.22
   6   4  -3   -0.14    0.29
   6  -4  -2    0.45    0.18
  -6  -4   2    0.12    0.19
  -6   4   2    0.18    0.15
  -6   4   2    0.38    0.22
   6   4  -2    0.44    0.29
  -6   4   1    0.07    0.13
  -6   4   1    0.24    0.22
  -6  -4   1    0.10    0.20
  -6   4   1    0.14    0.14
   6  -4  -1    0.17    0.18
  -6   4   0    1.05    0.16
  -6  -4   0    1.07    0.21
  -6   4   0    0.83    0.14
  -6   4   0    1.28    0.21
   6   4   0    1.35    0.28
   6  -4   0    1.48    0.18
   6   4   1    0.22    0.28
  -6  -4  -1    0.05    0.20
   6   4   1    0.02    0.18
  -6   4  -1    0.27    0.15
   6  -4   1    0.40    0.16
  -6  -4  -2    0.04    0.20
   6   4   2    0.07    0.18
  -6   4  -2    0.02    0.15
   6  -4   2    0.19    0.15
  -6  -4  -3    0.26    0.20
   6   4   3    0.15    0.24
   6  -4   3    0.19    0.14
  -6   4  -3    0.01    0.15
   6   4   3   -0.02    0.18
  -6  -4  -4   -0.09    0.22
   6   4   4   -0.03    0.23
   6  -4   4    0.00    0.13
  -6   4  -4    0.11    0.17
   6   4   4    0.07    0.17
  -6  -4  -5    0.30    0.22
   6   4   5    0.36    0.23
   6  -4   5    0.16    0.12
  -6   4  -5    0.18    0.18
   6   4   5    0.57    0.19
   6   4   6    3.01    0.28
   6  -4   6    2.48    0.17
   6   4   6    3.38    0.26
  -6   4  -6    2.76    0.24
   6   4   7    2.89    0.27
   6   4   7    3.28    0.25
  -6   4  -7    2.74    0.24
   6  -4   7    2.35    0.15
   6   4   8   -0.17    0.24
   6   4   8   -0.15    0.18
  -6   4  -8   -0.06    0.19
   6   4   9    2.10    0.26
   6   4   9    1.85    0.23
  -6   4  -9    1.73    0.23
   6   4  10    0.84    0.24
  -6   4 -10    1.01    0.22
   6   4  10    1.12    0.21
   6   4  11    1.80    0.26
   6   4  11    2.62    0.26
  -6   4 -11    2.11    0.25
   6   4  12    0.99    0.24
   6   4  12    0.80    0.22
  -6   4 -12    0.97    0.24
   6   4  13    2.43    0.27
   6   4  13    2.90    0.27
  -6   4 -13    2.45    0.28
  -6   4 -14    1.39    0.26
   6   4  14    1.45    0.24
   6   4  14    1.21    0.24
  -6   4 -15    0.50    0.25
   6   4  15    0.56    0.23
   6   4  16    0.24    0.22
   6   4  17   -0.05    0.22
   6   4  18    0.15    0.22
   6  -4  18    0.17    0.06
   6  -4  19    0.19    0.10
   6  -4  20    0.07    0.12
   6   4  23    0.58    0.33
  -6   5  21    0.70    0.37
  -6   5  20    0.57    0.35
  -6  -5  19   -0.35    0.38
  -6   5  19   -0.70    0.34
  -6  -5  18   -0.35    0.36
  -6   5  18    0.18    0.32
  -6  -5  17    0.49    0.34
  -6   5  17    0.97    0.32
  -6  -5  16    0.25    0.33
  -6   5  16    0.41    0.30
  -6  -5  15    0.53    0.33
  -6   5  15   -0.07    0.28
  -6  -5  14    0.12    0.32
  -6   5  14   -0.20    0.28
  -6  -5  13    0.02    0.29
  -6   5  13    0.17    0.27
  -6  -5  12    0.51    0.29
  -6   5  12    0.67    0.26
   6  -5 -12    0.73    0.26
  -6  -5  11    0.15    0.27
  -6   5  11    0.10    0.26
   6  -5 -11    0.22    0.25
  -6   5  10    3.18    0.39
  -6  -5  10    1.74    0.28
  -6   5  10    1.78    0.29
   6  -5 -10    2.01    0.28
  -6   5   9    0.61    0.32
  -6  -5   9    0.08    0.26
  -6   5   9    0.03    0.25
   6  -5  -9    0.21    0.24
  -6   5   8    0.40    0.28
  -6  -5   8   -0.25    0.24
  -6   5   8    0.42    0.24
   6  -5  -8    0.14    0.23
  -6   5   7   -0.30    0.25
  -6   5   7    0.38    0.24
   6  -5  -7    0.15    0.22
  -6  -5   7   -0.24    0.23
   6  -5  -6    0.31    0.21
  -6  -5   6    0.26    0.23
  -6   5   6    0.20    0.23
  -6   5   6    0.16    0.23
   6  -5  -5    0.12    0.20
  -6  -5   5    0.29    0.22
  -6   5   5    0.14    0.23
   6   5  -5   -0.02    0.19
   6   5  -4    0.17    0.19
  -6   5   4    0.19    0.24
  -6  -5   4    0.21    0.22
  -6   5   4    0.47    0.20
   6  -5  -4    0.21    0.19
   6  -5  -3    0.13    0.18
  -6   5   3    0.38    0.23
  -6   5   3    0.25    0.19
  -6  -5   3    0.18    0.23
   6   5  -3    0.29    0.20
   6   5  -2    0.88    0.22
  -6  -5   2    0.90    0.23
   6  -5  -2    0.85    0.18
  -6   5   2    1.44    0.20
  -6   5   2    1.22    0.24
  -6   5   1    0.85    0.19
  -6  -5   1    1.59    0.23
  -6   5   1    1.29    0.14
   6   5  -1    1.79    0.22
  -6   5   1    0.16    0.24
   6  -5  -1    1.25    0.18
   6   5   0    2.28    0.25
  -6   5   0    2.13    0.20
  -6  -5   0    2.75    0.26
  -6   5   0    0.31    0.25
   6  -5   0    1.94    0.19
  -6   5   0    2.07    0.18
  -6  -5  -1    0.73    0.24
  -6   5  -1    0.40    0.17
  -6   5  -1    0.63    0.16
   6   5   1    0.54    0.21
   6  -5   1    0.33    0.15
  -6  -5  -2    1.62    0.26
   6   5   2    1.36    0.22
  -6   5  -2    1.55    0.18
   6   5   3    0.42    0.28
  -6  -5  -3    0.11    0.24
  -6   5  -3    0.06    0.17
   6   5   4    0.23    0.19
  -6   5  -4    0.10    0.18
   6   5   4    0.08    0.28
  -6  -5  -5    0.48    0.25
  -6   5  -5    0.30    0.18
   6   5   5    0.47    0.26
   6   5   5    0.33    0.19
  -6   5  -6    0.09    0.19
   6   5   6    0.07    0.20
   6   5   6    0.06    0.25
   6   5   7    0.05    0.20
  -6   5  -7    0.14    0.20
   6   5   7    0.11    0.25
   6   5   8    0.73    0.21
  -6   5  -8    0.74    0.21
   6   5   8    0.59    0.26
  -6   5  -9    0.19    0.21
   6   5   9    0.23    0.21
   6   5   9    0.21    0.26
   6   5  10    1.04    0.23
  -6   5 -10    0.96    0.24
   6   5  10    1.14    0.27
  -6   5 -11   -0.10    0.23
   6   5  11    0.21    0.23
   6   5  11   -0.18    0.26
  -6   5 -12    1.60    0.26
   6   5  12    1.59    0.26
   6   5  12    1.82    0.28
   6   5  13    0.33    0.24
  -6   5 -13    0.20    0.24
   6   5  14    0.03    0.23
  -6   5 -14    0.19    0.24
   6   5  15   -0.20    0.24
  -6   6  19    0.30    0.36
  -6   6  18   -0.29    0.35
  -6   6  17    0.44    0.34
  -6  -6  16    0.11    0.36
  -6   6  16    0.34    0.32
  -6  -6  15    0.13    0.34
  -6   6  15   -0.36    0.32
  -6   6  14   -0.49    0.31
  -6  -6  14   -0.25    0.33
  -6   6  13    0.67    0.30
  -6  -6  13    0.90    0.33
  -6   6  13    1.70    0.56
  -6   6  12    0.56    0.28
  -6   6  12   -0.14    0.46
  -6  -6  12   -0.35    0.31
  -6   6  11    1.32    0.29
  -6  -6  11    1.15    0.30
  -6   6  11    1.16    0.42
  -6   6  10    0.31    0.26
  -6  -6  10   -0.14    0.28
  -6   6  10    0.21    0.37
   6   6  -9    0.22    0.20
  -6   6   9    0.00    0.26
  -6  -6   9   -0.12    0.27
  -6   6   9    0.11    0.33
   6   6  -8   -0.21    0.21
  -6   6   8   -0.60    0.27
  -6  -6   8   -0.07    0.26
  -6   6   8   -0.32    0.29
   6   6  -7    0.09    0.21
  -6   6   7    0.04    0.25
  -6  -6   7    0.26    0.25
  -6   6   7   -0.04    0.27
  -6   6   6    0.60    0.25
   6   6  -6    0.01    0.21
  -6  -6   6    0.45    0.25
  -6   6   6    0.49    0.26
  -6   6   5    0.43    0.24
   6   6  -5    0.38    0.21
  -6   6   5    0.44    0.25
  -6  -6   5    0.44    0.25
   6   6  -4    0.00    0.21
  -6  -6   4    0.13    0.25
  -6   6   4    0.14    0.24
  -6   6   4   -0.08    0.24
  -6  -6   3    0.31    0.24
  -6   6   3    0.09    0.23
   6   6  -3    0.16    0.22
  -6   6   3    0.71    0.26
  -6   6   2    0.88    0.23
  -6   6   2    0.12    0.24
   6   6  -2    0.35    0.22
  -6   6   1    0.64    0.24
  -6   6   1    0.15    0.24
  -6  -6   1    0.75    0.25
   6   6  -1    0.51    0.23
  -6   6   0    0.15    0.21
  -6   6   0   -0.04    0.24
   6   6   0    0.32    0.24
  -6  -6   0   -0.11    0.25
   6   6   1    0.13    0.23
  -6   6  -1    0.11    0.20
  -6  -6  -1    0.31    0.25
  -6   6  -1    0.28    0.22
  -6   6  -2    0.26    0.16
   6   6   2    0.47    0.22
  -6  -6  -2    0.30    0.26
  -6   6  -3   -0.06    0.18
   6   6   3   -0.06    0.21
  -6  -6  -3    0.39    0.27
  -6   6  -4   -0.02    0.18
   6   6   4    0.06    0.22
  -6  -6  -4    0.13    0.27
  -6   6  -5    0.05    0.19
   6   6   5    0.24    0.21
  -6  -6  -5    0.28    0.27
  -6   6  -6    0.45    0.20
   6   6   6   -0.19    0.22
  -6   6  -7    0.02    0.21
   6   6   7    0.12    0.23
   6   6   8   -0.06    0.22
  -6   6  -8    0.10    0.23
  -6   6  -9    0.30    0.23
   6   6   9    0.59    0.23
   6   6  10   -0.19    0.23
  -6   6 -10    0.02    0.23
   6   6  11    0.82    0.25
  -6   6 -11    0.52    0.24
   6   6  12    0.20    0.26
  -6   6 -12    0.27    0.23
   6   6  13   -0.01    0.26
   6   6  14    0.25    0.26
   6   6  15    0.07    0.26
   6   6  16   -0.24    0.27
  -6   7  17    0.47    0.36
  -6   7  16    0.55    0.35
  -6   7  15    0.57    0.34
  -6   7  14    0.47    0.33
  -6   7  13    0.18    0.32
  -6   7  12   -0.36    0.31
  -6   7  11    0.67    0.30
  -6  -7  11    0.17    0.32
   6   7 -10    0.16    0.22
  -6   7  10    0.28    0.29
  -6  -7  10    0.07    0.30
   6   7  -9    0.15    0.22
  -6  -7   9   -0.13    0.30
  -6   7   9    0.52    0.28
   6   7  -8    0.38    0.23
  -6  -7   8   -0.03    0.29
  -6   7   8    0.27    0.27
   6   7  -7   -0.14    0.23
  -6  -7   7    0.56    0.30
  -6   7   7    0.46    0.27
   6   7  -6    0.19    0.22
  -6  -7   6   -0.04    0.28
  -6   7   6    0.03    0.26
   6   7  -5    0.05    0.22
  -6  -7   5    0.14    0.27
  -6   7   5    0.26    0.25
  -6  -7   4   -0.08    0.27
   6   7  -4   -0.23    0.23
  -6  -7   3    0.08    0.27
   6   7  -3   -0.10    0.24
  -6  -7   2    0.31    0.28
   6   7  -2    0.30    0.24
  -6  -7   1    0.24    0.28
   6   7  -1   -0.10    0.23
  -6  -7   0    0.11    0.28
   6   7   0   -0.02    0.24
  -6  -7  -1   -0.19    0.29
   6   7   1   -0.12    0.24
  -6  -7  -2    0.15    0.29
   6   7   2    0.02    0.23
  -6  -7  -3    0.20    0.30
  -6  -7  -4   -0.17    0.30
   6   7   4   -0.19    0.23
   6   7   5    0.34    0.23
   6   7   6    0.54    0.25
   6   7   7    0.47    0.26
   6   7   8    0.19    0.25
   6   7   9    0.33    0.25
   6   7  10    0.35    0.25
   6   7  11    0.20    0.26
   6   7  12   -0.42    0.28
   6   7  13   -0.23    0.30
  -7   0  22    1.00    0.39
  -7   0  21   -0.12    0.37
  -7   0  20    0.05    0.36
  -7   0  19   -0.16    0.35
  -7   0  18    0.94    0.34
   7   0 -17   -0.11    0.18
  -7   0  17    0.16    0.33
   7   0 -16    0.08    0.19
  -7   0  16   -0.22    0.33
   7   0 -15    0.03    0.18
  -7   0  15    0.02    0.32
   7   0 -14    0.35    0.18
  -7   0  14    0.27    0.33
   7   0 -13    0.11    0.18
  -7   0  13   -0.22    0.29
   7   0 -12    4.37    0.32
   7   0 -12    4.63    0.34
  -7   0  12    5.39    0.39
   7   0 -11    0.02    0.19
   7   0 -11   -0.07    0.22
  -7   0  11   -0.33    0.28
   7   0 -10    0.77    0.19
   7   0 -10    0.94    0.22
  -7   0  10    0.84    0.28
   7   0  -9    0.12    0.19
  -7   0   9    0.00    0.26
   7   0  -9    0.27    0.21
   7   0  -8    2.26    0.22
  -7   0   8    1.83    0.29
   7   0  -8    2.06    0.25
   7   0  -7   -0.13    0.22
   7   0  -7   -0.26    0.17
  -7   0   6    2.62    0.25
   7   0  -6    3.15    0.28
   7   0  -6    3.41    0.25
   7   0  -5   -0.25    0.23
  -7   0   5   -0.03    0.17
   7   0  -5    0.08    0.16
  -7   0   4    1.03    0.18
   7   0  -4    1.23    0.19
   7   0  -4    1.38    0.24
  -7   0   3   -0.15    0.16
   7   0  -3    0.07    0.18
   7   0  -3   -0.11    0.22
  -7   0   2    0.29    0.16
   7   0  -2    0.18    0.17
   7   0  -2    0.59    0.23
  -7   0   1   -0.04    0.15
   7   0  -1   -0.01    0.17
   7   0  -1    0.13    0.23
   7   0   0    0.43    0.17
  -7   0   0    0.53    0.14
   7   0   0    0.40    0.23
   7   0   1   -0.01    0.17
  -7   0  -1    0.01    0.13
   7   0   1    0.17    0.23
   7   0   2   -0.12    0.18
  -7   0  -2    0.24    0.12
   7   0   2   -0.13    0.26
   7   0   3   -0.01    0.18
  -7   0  -3    0.00    0.19
   7   0   3    0.06    0.25
   7   0   4    3.28    0.27
   7   0   4    4.09    0.33
  -7   0  -4    4.25    0.30
   7   0   5   -0.12    0.25
   7   0   5    0.05    0.18
  -7   0  -5    0.07    0.19
  -7   0  -6    3.46    0.29
   7   0   6    4.00    0.33
   7   0   7   -0.36    0.27
  -7   0  -7   -0.08    0.21
   7   0   8    1.34    0.29
  -7   0  -8    1.53    0.24
  -7   0  -9   -0.02    0.21
  -7   0 -10    3.11    0.29
   7   0  10    3.42    0.33
  -7   0 -11    0.04    0.23
   7   0  11   -0.05    0.27
  -7   0 -12    1.26    0.24
   7   0  14    0.61    0.13
   7   0  15   -0.04    0.13
   7   0  16    0.46    0.14
   7   0  17   -0.09    0.13
   7   0  18    0.25    0.14
   7   0  19   -0.08    0.14
   7   0  20    1.05    0.15
   7   0  21   -0.18    0.20
   7   0  22    0.21    0.21
   7   0  23    0.17    0.20
   7   0  24    0.16    0.20
   7   0  25   -0.05    0.21
   7   0  26    0.50    0.21
  -7   1  22    0.04    0.37
  -7   1  21    0.67    0.36
  -7   1  20    0.18    0.35
  -7  -1  20    0.42    0.37
   7  -1 -20    0.21    0.20
  -7   1  19    0.51    0.34
  -7  -1  19    0.75    0.36
   7  -1 -19    0.28    0.20
  -7  -1  18    0.74    0.34
  -7   1  18    0.59    0.32
   7  -1 -18    0.57    0.21
  -7   1  17    0.50    0.31
  -7  -1  17    0.41    0.33
   7  -1 -17    0.19    0.19
   7  -1 -16    0.00    0.20
  -7   1  16    0.39    0.31
  -7  -1  16   -0.36    0.32
   7  -1 -15    0.95    0.22
  -7   1  15    0.95    0.31
  -7  -1  15    1.13    0.31
   7  -1 -14    3.14    0.28
   7   1 -14    2.58    0.25
  -7   1  14    3.65    0.35
  -7  -1  14    3.77    0.35
  -7  -1  13   -0.27    0.29
  -7   1  13    0.64    0.30
   7   1 -13    0.39    0.19
   7  -1 -13    0.09    0.20
   7  -1 -12    2.40    0.28
  -7  -1  12    3.05    0.32
   7   1 -12    1.97    0.23
  -7   1  12    2.96    0.34
   7  -1 -12    2.95    0.26
   7  -1 -11    0.42    0.19
   7   1 -11    0.31    0.17
   7  -1 -11    0.89    0.23
  -7   1  11    0.32    0.29
   7   1 -10    0.86    0.20
  -7   1  10    1.41    0.31
   7  -1 -10    1.04    0.23
   7   1  -9    0.48    0.23
   7  -1  -9    0.94    0.23
  -7   1   9    0.61    0.27
  -7  -1   9    0.30    0.22
   7   1  -9    0.75    0.20
   7  -1  -9    0.63    0.18
   7   1  -8    0.08    0.24
   7  -1  -8    0.63    0.22
  -7   1   8    0.15    0.27
  -7  -1   8    0.15    0.21
   7  -1  -8    0.15    0.18
   7   1  -8    0.19    0.19
  -7  -1   7    0.02    0.20
   7   1  -7    0.02    0.23
   7   1  -7    0.14    0.18
   7  -1  -7    0.09    0.18
  -7   1   7    0.28    0.25
   7  -1  -7    0.15    0.22
  -7  -1   6    2.93    0.27
   7   1  -6    3.24    0.31
  -7   1   6    3.70    0.32
   7  -1  -6    3.96    0.27
   7   1  -6    3.53    0.27
   7  -1  -6    3.43    0.28
   7  -1  -5    2.78    0.27
  -7  -1   5    2.63    0.25
   7  -1  -5    3.48    0.25
   7   1  -5    3.07    0.25
   7   1  -5    2.78    0.29
   7  -1  -4    1.83    0.21
   7   1  -4    1.72    0.20
  -7  -1   4    1.63    0.21
   7  -1  -4    1.78    0.24
  -7   1   4    1.50    0.19
   7   1  -4    1.52    0.26
   7  -1  -3    0.98    0.19
   7   1  -3    0.81    0.24
   7   1  -3    0.98    0.18
  -7  -1   3    0.91    0.18
  -7   1   3    0.58    0.15
   7  -1  -3    0.78    0.22
   7  -1  -2    1.34    0.20
   7   1  -2    1.14    0.18
   7   1  -2    0.95    0.25
  -7   1   2    1.01    0.16
  -7  -1   2    1.02    0.18
   7  -1  -2    0.90    0.23
   7  -1  -1    1.23    0.21
   7   1  -1    1.30    0.19
   7   1  -1    1.56    0.27
  -7  -1   1    1.61    0.19
  -7   1   1    1.10    0.14
   7  -1  -1    1.78    0.24
   7  -1   0    0.15    0.17
   7   1   0    0.13    0.25
  -7  -1   0    0.00    0.17
  -7   1   0    0.18    0.10
   7  -1   0    0.14    0.23
   7   1   0    0.27    0.17
   7   1   1    0.47    0.17
   7  -1   1    0.15    0.18
   7  -1   1    0.57    0.23
   7   1   1    0.33    0.25
   7   1   2    0.92    0.26
  -7   1  -2    1.05    0.20
   7   1   2    0.60    0.18
   7  -1   2    0.93    0.24
  -7  -1  -2    0.74    0.17
  -7   1  -3    0.71    0.20
   7  -1   3    0.95    0.24
   7   1   3    0.72    0.26
   7   1   3    0.62    0.18
   7   1   4    3.05    0.27
  -7   1  -4    3.51    0.27
   7  -1   4    3.81    0.31
   7   1   4    3.78    0.34
  -7   1  -5    3.17    0.26
   7   1   5    2.32    0.25
   7   1   5    2.66    0.31
  -7  -1  -5    2.22    0.25
   7  -1   5    3.00    0.29
   7  -1   6    5.95    0.41
   7   1   6    5.06    0.36
  -7   1  -6    6.14    0.37
  -7  -1  -6    5.47    0.37
  -7  -1  -7    0.13    0.21
   7   1   7    0.06    0.18
   7   1   7    0.03    0.26
   7  -1   7    0.06    0.26
  -7   1  -7   -0.01    0.21
   7   1   8    0.36    0.27
  -7  -1  -8    0.01    0.21
   7   1   8    0.16    0.19
   7  -1   8    0.14    0.26
  -7   1  -8    0.01    0.22
   7  -1   9    3.91    0.34
  -7   1  -9    3.84    0.30
  -7  -1  -9    3.09    0.30
   7  -1  10    0.86    0.28
  -7  -1 -10    0.63    0.23
  -7   1 -10    0.45    0.22
   7  -1  11    0.16    0.29
  -7  -1 -11    0.15    0.23
   7   1  11    0.31    0.16
   7  -1  12    2.96    0.32
   7   1  12    1.63    0.19
  -7   1 -12    2.00    0.25
   7  -1  13    0.16    0.29
   7   1  13   -0.15    0.16
  -7   1 -13   -0.07    0.21
   7  -1  14    1.96    0.31
   7   1  14    1.32    0.18
   7  -1  15    0.53    0.30
   7   1  15    0.08    0.16
   7   1  16    0.24    0.16
   7   1  17    0.05    0.16
   7   1  18    0.16    0.17
   7  -1  18    0.20    0.09
   7  -1  19    0.34    0.17
   7  -1  19    0.02    0.11
   7   1  19    0.26    0.16
   7  -1  20    0.22    0.17
   7   1  20    0.22    0.17
   7  -1  21    0.32    0.17
   7   1  21    0.11    0.17
   7   1  22   -0.32    0.24
   7  -1  22    0.05    0.17
   7   1  23    0.19    0.24
   7  -1  23    0.20    0.17
   7   1  24    0.46    0.24
   7  -1  24    0.82    0.19
   7   1  25   -0.08    0.24
   7   1  26    0.46    0.24
   7   1  27    0.08    0.24
   7   1  28    0.68    0.25
  -7   2  22   -0.23    0.40
  -7   2  21   -0.10    0.39
   7  -2 -21    0.14    0.23
  -7   2  20    0.05    0.38
   7  -2 -20    0.15    0.24
  -7   2  19    2.25    0.38
   7  -2 -19    1.59    0.26
  -7   2  18    1.03    0.36
   7  -2 -18    0.51    0.23
  -7   2  17    1.06    0.35
   7  -2 -17    0.71    0.24
  -7   2  16    0.70    0.32
   7  -2 -16    0.59    0.22
  -7   2  15    1.72    0.33
  -7  -2  14    0.47    0.28
   7  -2 -14    0.57    0.21
  -7   2  14    0.52    0.30
   7   2 -13    0.46    0.19
  -7  -2  13    0.44    0.27
   7  -2 -13    0.76    0.21
  -7   2  13    0.57    0.29
   7  -2 -12    1.56    0.24
   7   2 -12    1.53    0.21
  -7   2  12    1.87    0.30
   7  -2 -12    1.52    0.27
  -7  -2  12    1.52    0.28
   7   2 -11    1.27    0.22
  -7   2  11    1.91    0.31
   7  -2 -11    1.98    0.27
  -7  -2  11    1.73    0.27
   7  -2 -11    2.65    0.24
  -7  -2  10    0.54    0.24
   7   2 -10    0.36    0.18
   7  -2 -10    0.60    0.21
   7  -2 -10    0.47    0.24
  -7   2  10    0.53    0.28
  -7  -2   9    0.50    0.22
   7   2  -9    0.60    0.19
   7  -2  -9    1.17    0.21
   7  -2  -9    0.77    0.24
  -7   2   9    1.13    0.29
  -7   2   8    1.30    0.28
   7  -2  -8    1.49    0.22
   7   2  -8    1.01    0.20
  -7  -2   8    1.14    0.23
   7  -2  -8    1.04    0.25
   7  -2  -7    1.13    0.23
   7   2  -7    0.96    0.21
  -7  -2   7    1.15    0.23
  -7   2   7    1.50    0.29
   7  -2  -7    0.81    0.24
   7   2  -6    8.49    0.53
   7  -2  -6   12.06    0.54
   7  -2  -6    8.93    0.54
  -7  -2   6    8.47    0.54
   7  -2  -5   11.99    0.58
   7   2  -5   10.00    0.58
  -7   2   5   10.42    0.60
   7  -2  -5   10.30    0.58
  -7  -2   5    9.36    0.58
   7   2  -4    2.49    0.25
  -7   2   4    2.65    0.29
   7  -2  -4    2.58    0.27
   7   2  -4    2.30    0.30
   7  -2  -4    2.75    0.25
  -7  -2   4    2.46    0.25
   7   2  -3    8.98    0.55
   7   2  -3    8.86    0.52
   7  -2  -3    9.97    0.53
  -7  -2   3    8.71    0.51
  -7   2   2    1.95    0.17
   7  -2  -2    3.06    0.27
   7   2  -2    2.49    0.30
  -7  -2   2    3.18    0.24
  -7  -2   1    8.41    0.36
  -7   2   1    3.91    0.28
   7   2  -1    8.63    0.40
   7  -2  -1    9.14    0.37
   7   2  -1    8.30    0.36
  -7  -2   0    0.42    0.19
   7   2   0   -0.04    0.17
   7   2   0    0.50    0.27
   7  -2   0    0.15    0.22
   7   2   1   14.24    0.81
  -7   2  -1   15.10    0.81
   7   2   1   15.24    0.84
   7  -2   1   16.63    0.82
  -7  -2  -1   15.60    0.81
   7   2   2    0.75    0.29
   7   2   2    0.70    0.20
   7  -2   2    0.59    0.23
  -7   2  -2    0.53    0.19
  -7  -2  -2    0.69    0.20
   7   2   3    1.74    0.22
  -7   2  -3    2.13    0.23
   7  -2   3    2.74    0.27
   7   2   3    2.49    0.31
  -7  -2  -3    2.38    0.23
   7   2   4    0.54    0.19
  -7   2  -4    0.45    0.20
   7  -2   4    0.73    0.24
   7   2   4    0.56    0.28
  -7  -2  -4    0.63    0.19
   7  -2   5    3.36    0.29
   7   2   5    3.05    0.31
  -7   2  -5    2.64    0.25
   7   2   5    2.10    0.24
   7   2   6    2.21    0.31
   7  -2   6    3.09    0.29
   7   2   6    1.94    0.24
  -7   2  -6    2.31    0.26
  -7  -2  -7    1.93    0.25
   7  -2   7    2.56    0.29
   7   2   7    1.86    0.23
  -7   2  -7    1.99    0.24
  -7  -2  -8    0.52    0.23
   7  -2   8    0.88    0.27
  -7   2  -8    0.54    0.21
  -7  -2  -9    0.61    0.23
   7   2   9    0.16    0.20
   7  -2   9    0.84    0.27
  -7   2  -9    0.46    0.21
   7   2  10    0.73    0.19
   7  -2  10    1.63    0.28
  -7   2 -10    0.86    0.22
   7   2  11    1.46    0.21
   7  -2  11    2.63    0.31
  -7   2 -11    1.57    0.24
   7   2  12    1.63    0.22
   7  -2  12    3.05    0.34
  -7   2 -12    1.84    0.25
  -7   2 -13   -0.08    0.23
   7  -2  13    0.24    0.31
   7   2  13    0.23    0.19
   7  -2  14    0.39    0.32
   7   2  14    0.01    0.19
   7  -2  15    0.77    0.33
   7   2  15    0.38    0.19
   7   2  16    1.72    0.22
   7  -2  16    3.47    0.37
   7  -2  17    0.49    0.36
   7  -2  17    0.15    0.14
   7   2  17    0.08    0.19
   7  -2  18    1.84    0.39
   7  -2  18    0.98    0.15
   7   2  18    0.80    0.20
   7   2  19    1.69    0.22
   7  -2  19    4.14    0.41
   7  -2  19    2.01    0.18
   7   2  20   -0.06    0.19
   7  -2  20    0.14    0.14
   7   2  21    0.46    0.20
   7  -2  21    0.56    0.15
   7   2  23    0.76    0.28
   7   2  24   -0.26    0.28
   7   2  25   -0.03    0.27
   7   2  26   -0.11    0.28
  -7  -3  21    0.99    0.39
  -7   3  21   -0.32    0.38
  -7   3  20    4.40    0.45
  -7  -3  20    4.50    0.46
  -7   3  19    0.77    0.35
  -7  -3  19    0.88    0.37
   7  -3 -18    0.01    0.14
  -7  -3  18    0.26    0.35
  -7   3  18    0.33    0.34
  -7  -3  17   -0.10    0.33
  -7   3  17    0.10    0.33
  -7  -3  16    1.65    0.33
  -7   3  16    1.45    0.34
  -7  -3  15    1.91    0.32
  -7   3  15    1.59    0.34
  -7  -3  14    0.17    0.28
  -7   3  14    0.33    0.33
  -7  -3  13    3.34    0.34
  -7   3  13    3.58    0.38
  -7  -3  12    5.40    0.39
   7   3 -12    4.16    0.34
   7  -3 -12    5.92    0.39
  -7   3  12    6.17    0.42
   7   3 -11    0.55    0.20
   7  -3 -11    0.34    0.26
  -7   3  11    0.39    0.28
  -7  -3  11    0.32    0.25
   7   3 -10    1.54    0.22
   7  -3 -10    1.59    0.27
  -7   3  10    1.32    0.29
  -7  -3  10    1.78    0.26
   7   3  -9    1.91    0.24
  -7  -3   9    2.50    0.29
   7  -3  -9    2.44    0.29
  -7   3   9    2.22    0.31
  -7   3   8    3.46    0.33
   7  -3  -8    3.23    0.31
   7   3  -8    2.48    0.26
  -7  -3   8    3.08    0.30
   7  -3  -7    1.47    0.26
  -7   3   7    2.07    0.30
   7   3  -7    1.08    0.21
  -7  -3   7    1.46    0.25
  -7   3   6    1.80    0.30
  -7  -3   6    1.49    0.25
   7   3  -6    1.45    0.23
   7  -3  -6    1.99    0.27
  -7   3   5    0.74    0.27
  -7  -3   5    0.23    0.21
   7   3  -5    0.66    0.20
   7  -3  -5    0.82    0.25
  -7   3   4   -0.24    0.25
  -7  -3   4    0.06    0.21
   7   3  -4    0.07    0.19
   7  -3  -4    0.05    0.24
   7   3  -3    0.52    0.20
  -7   3   3    0.86    0.26
  -7   3   3    0.61    0.16
  -7  -3   3    0.71    0.21
   7  -3  -3    0.60    0.24
  -7   3   2    3.34    0.22
  -7  -3   2    4.11    0.30
   7  -3  -2    5.29    0.33
   7   3  -2    4.21    0.30
   7  -3  -1   -0.05    0.23
  -7  -3   1    0.12    0.21
   7   3  -1    0.44    0.20
  -7   3   0    1.92    0.20
   7  -3   0    2.01    0.26
  -7  -3   0    1.71    0.23
   7   3   0    1.90    0.32
   7   3   0    1.52    0.22
  -7   3  -1    0.84    0.19
   7  -3   1    0.79    0.24
  -7  -3  -1    0.85    0.22
   7   3   1    0.39    0.32
   7   3   1    0.71    0.19
   7  -3   2    1.54    0.24
  -7  -3  -2    1.29    0.23
   7   3   2    1.30    0.31
  -7   3  -2    1.40    0.20
   7   3   2    1.13    0.20
   7  -3   3    1.04    0.23
  -7   3  -3    0.88    0.21
   7   3   3    0.88    0.30
  -7  -3  -3    0.46    0.22
  -7   3  -4    0.18    0.21
   7  -3   4    0.29    0.22
   7   3   4   -0.02    0.29
  -7  -3  -4    0.18    0.22
   7  -3   5    0.55    0.22
   7   3   5    0.46    0.30
  -7   3  -5    0.87    0.21
   7  -3   6    1.18    0.23
  -7   3  -6    0.85    0.21
   7  -3   7    3.48    0.28
  -7   3  -7    2.77    0.26
   7   3   7    2.38    0.28
   7  -3   8    6.89    0.36
   7   3   8    4.10    0.35
  -7   3  -8    4.66    0.35
   7  -3   9    5.27    0.31
   7   3   9    3.05    0.30
  -7   3  -9    3.38    0.30
   7   3  10    0.34    0.22
   7  -3  10    0.57    0.22
  -7   3 -10    0.45    0.23
  -7   3 -11    2.26    0.28
   7  -3  11    3.63    0.27
   7   3  11    1.96    0.26
   7   3  11    2.39    0.27
   7   3  12    2.78    0.30
   7   3  12    3.12    0.30
  -7   3 -12    3.03    0.31
   7  -3  12    4.70    0.30
   7   3  13    0.64    0.22
  -7   3 -13    0.56    0.24
   7  -3  13    0.79    0.24
   7  -3  14    1.02    0.24
   7   3  14    0.43    0.22
   7  -3  14    0.41    0.10
   7  -3  15    0.43    0.24
   7   3  15    0.33    0.21
   7  -3  15    0.22    0.09
   7  -3  16    2.26    0.25
   7   3  16    1.29    0.23
   7  -3  16    1.16    0.12
   7   3  17   -0.06    0.21
   7  -3  17   -0.06    0.10
   7  -3  17    0.15    0.24
   7   3  18    0.31    0.22
   7  -3  18    0.31    0.10
   7   3  19    0.39    0.22
   7   3  20    0.47    0.22
   7   3  21    0.01    0.21
  -7   4  20    0.48    0.37
  -7   4  19   -0.21    0.36
  -7  -4  19    0.59    0.37
  -7   4  18   -0.21    0.35
  -7  -4  18   -0.11    0.35
  -7   4  17    0.02    0.34
  -7  -4  17    0.21    0.33
  -7   4  16    0.29    0.32
  -7  -4  16    0.68    0.33
  -7   4  15    0.21    0.31
  -7  -4  15    0.05    0.30
  -7   4  14    0.43    0.32
  -7  -4  14    0.05    0.29
  -7   4  13    0.13    0.30
  -7  -4  13    0.15    0.30
   7   4 -12    0.40    0.20
  -7   4  12    0.62    0.31
  -7  -4  12    0.86    0.30
   7  -4 -11    0.29    0.27
  -7  -4  11    0.39    0.27
  -7   4  11    0.60    0.31
   7   4 -11    0.37    0.20
  -7   4  10    3.83    0.36
  -7  -4  10    3.85    0.34
   7   4 -10    2.61    0.28
   7  -4 -10    3.43    0.33
  -7   4   9    1.45    0.30
   7  -4  -9    1.51    0.28
  -7  -4   9    1.01    0.27
   7   4  -9    0.67    0.22
  -7   4   8    0.25    0.28
   7  -4  -8    0.11    0.26
  -7  -4   8    0.18    0.25
   7   4  -8    0.02    0.20
  -7   4   7    0.65    0.28
   7   4  -7    0.29    0.20
  -7  -4   7    0.30    0.25
   7  -4  -7    0.41    0.26
  -7  -4   6    0.83    0.24
  -7   4   6    0.32    0.28
   7   4  -6    0.72    0.21
   7   4  -5    0.39    0.22
   7  -4  -5    0.50    0.25
  -7   4   5    0.11    0.21
  -7  -4   5    0.42    0.23
  -7   4   5    0.42    0.28
   7   4  -4    0.97    0.22
  -7   4   4    0.31    0.18
   7  -4  -4    0.69    0.24
  -7  -4   4    0.97    0.23
  -7   4   4    0.76    0.30
   7   4  -3   -0.02    0.21
  -7   4   3   -0.07    0.16
  -7  -4   3    0.03    0.22
   7  -4  -3    0.13    0.24
  -7  -4   2    0.04    0.23
  -7   4   2    0.22    0.14
  -7   4   2    0.31    0.26
   7  -4  -2    0.22    0.23
   7  -4  -1    0.52    0.22
  -7   4   1    0.22    0.07
  -7  -4   1    0.17    0.22
  -7   4   0    0.05    0.16
  -7  -4   0    0.06    0.22
   7  -4   0    0.27    0.21
  -7   4  -1    0.10    0.17
   7  -4   1    0.30    0.21
  -7  -4  -1    0.23    0.24
  -7   4  -2    0.84    0.20
  -7  -4  -2    1.16    0.25
   7  -4   2    1.21    0.21
  -7  -4  -3    0.15    0.24
  -7   4  -3    0.24    0.19
   7  -4   3    0.18    0.19
  -7  -4  -4    0.02    0.25
   7  -4   4    0.19    0.18
  -7   4  -4    0.09    0.20
   7  -4   5    0.12    0.17
  -7   4  -5   -0.05    0.20
   7   4   5   -0.06    0.21
   7   4   6    0.73    0.22
   7  -4   6    0.59    0.16
   7   4   6    0.50    0.26
  -7   4  -6    0.77    0.21
   7   4   7    0.07    0.21
   7  -4   7    0.40    0.14
   7   4   7    0.74    0.26
  -7   4  -7    0.42    0.21
  -7   4  -8    1.11    0.23
   7  -4   8    0.73    0.13
   7   4   8    1.08    0.23
   7   4   8    0.91    0.26
   7  -4   9    2.22    0.15
   7   4   9    3.36    0.29
  -7   4  -9    3.82    0.30
   7   4   9    3.71    0.29
   7   4  10    0.64    0.25
  -7   4 -10    0.71    0.24
   7   4  10    1.04    0.25
   7   4  11    1.48    0.27
  -7   4 -11    1.50    0.25
   7   4  11    1.20    0.26
  -7   4 -12    2.19    0.28
   7   4  12    2.54    0.28
   7   4  12    2.29    0.29
   7   4  13   -0.02    0.24
   7   4  13    0.07    0.24
   7   4  14    0.19    0.25
   7   4  14    0.16    0.25
   7   4  15    0.37    0.24
   7   4  16    0.38    0.25
   7   4  17    0.66    0.25
  -7   5  18    0.34    0.37
  -7   5  17    0.55    0.36
  -7  -5  17    0.90    0.38
  -7   5  16    0.38    0.35
  -7  -5  16   -0.12    0.35
  -7   5  15    0.31    0.33
  -7  -5  15    0.22    0.34
  -7   5  14    0.15    0.32
  -7  -5  14    0.43    0.33
  -7   5  13    0.11    0.32
  -7  -5  13   -0.01    0.31
  -7   5  12    0.91    0.31
   7   5 -12    0.48    0.21
  -7  -5  12    0.59    0.30
  -7   5  11    0.30    0.31
  -7  -5  11    0.40    0.30
   7   5 -11    0.39    0.21
   7  -5 -10    1.43    0.29
  -7   5  10    1.21    0.32
  -7  -5  10    1.14    0.30
   7   5 -10    0.94    0.23
   7  -5  -9   -0.03    0.27
  -7   5   9    0.36    0.31
  -7  -5   9   -0.02    0.26
   7   5  -9    0.01    0.21
   7  -5  -8    0.18    0.25
  -7   5   8    0.19    0.31
  -7  -5   8    0.30    0.27
   7   5  -8   -0.10    0.21
  -7   5   7    0.13    0.29
  -7  -5   7    0.30    0.26
   7  -5  -7    0.36    0.26
  -7   5   6    0.34    0.28
  -7  -5   6   -0.08    0.25
   7  -5  -6    0.02    0.25
   7  -5  -5    0.71    0.25
  -7   5   5    0.98    0.30
  -7  -5   5    0.97    0.26
   7  -5  -4    0.12    0.23
  -7   5   4   -0.02    0.29
  -7  -5   4    0.83    0.27
   7  -5  -3    1.17    0.23
  -7   5   3    0.22    0.31
  -7  -5   3    1.10    0.26
   7  -5  -2    0.60    0.21
  -7  -5   2    0.35    0.25
  -7   5   2    0.19    0.27
  -7  -5   1    0.24    0.25
  -7   5   1    0.03    0.26
   7  -5  -1    0.11    0.20
   7  -5   0    0.40    0.19
  -7  -5   0    0.16    0.26
   7   5   0    0.07    0.22
   7  -5   1    0.04    0.17
   7   5   1    0.08    0.22
  -7   5  -1   -0.19    0.17
  -7  -5  -1    0.07    0.26
   7  -5   2    0.15    0.16
  -7  -5  -2    0.48    0.26
  -7   5  -2    0.07    0.19
   7   5   2    0.28    0.22
  -7  -5  -3    2.88    0.33
  -7   5  -3    2.73    0.25
   7   5   3    2.61    0.26
   7  -5   3    1.67    0.19
  -7  -5  -4    0.29    0.28
  -7   5  -4    0.10    0.20
   7   5   4    0.14    0.22
   7   5   5    0.24    0.29
   7   5   5    0.22    0.23
  -7   5  -5    0.01    0.21
   7   5   6    0.06    0.29
   7   5   6   -0.04    0.23
  -7   5  -6   -0.08    0.21
   7   5   7    0.53    0.30
   7   5   7    0.28    0.23
  -7   5  -7    0.32    0.23
   7   5   8    0.07    0.28
   7   5   8    0.61    0.24
  -7   5  -8    0.24    0.24
   7   5   9    0.10    0.27
  -7   5  -9    0.16    0.23
   7   5   9   -0.05    0.23
  -7   5 -10    0.18    0.24
   7   5  10    0.51    0.25
  -7   5 -11    0.11    0.24
   7   5  11   -0.14    0.26
   7   5  12    0.10    0.26
  -7   5 -12    0.28    0.24
   7   5  13   -0.11    0.26
   7   5  14    0.70    0.27
   7   5  15    0.45    0.28
  -7   6  17   -0.13    0.38
  -7   6  16    0.54    0.37
  -7   6  15   -0.59    0.37
  -7   6  14    0.23    0.35
  -7   6  13    0.93    0.35
  -7  -6  13    0.61    0.34
  -7   6  12   -0.14    0.34
  -7  -6  12    0.47    0.33
  -7   6  11    0.30    0.33
  -7  -6  11    0.14    0.31
  -7   6  10   -0.11    0.32
  -7  -6  10   -0.10    0.30
  -7   6   9    0.27    0.33
  -7  -6   9    0.16    0.29
  -7   6   8    0.11    0.33
  -7  -6   8    0.24    0.29
  -7   6   7    0.19    0.32
  -7  -6   7    0.21    0.28
  -7   6   6    0.14    0.31
  -7  -6   6    0.09    0.29
   7   6  -5    0.17    0.24
  -7   6   5   -0.09    0.30
  -7  -6   5    0.36    0.28
   7   6  -4   -0.15    0.24
  -7   6   4   -0.10    0.30
  -7  -6   4    0.02    0.27
   7   6  -3    0.22    0.23
  -7   6   3   -0.04    0.31
  -7  -6   3    0.08    0.27
  -7  -6   2    0.00    0.27
   7   6  -2    0.42    0.25
  -7  -6   1    0.86    0.29
   7   6  -1    1.69    0.27
  -7  -6   0   -0.04    0.28
   7   6   0    0.24    0.23
  -7  -6  -1    1.04    0.29
   7   6   1    0.54    0.24
   7   6   2    0.19    0.23
  -7  -6  -2    0.11    0.31
   7   6   3    0.04    0.23
  -7  -6  -3    0.02    0.30
   7   6   4   -0.02    0.23
  -7  -6  -4    0.06    0.30
   7   6   5    0.55    0.25
   7   6   6   -0.33    0.26
   7   6   7    0.28    0.25
   7   6   8    0.03    0.25
   7   6   9    0.01    0.26
   7   6  10   -0.01    0.26
   7   6  11   -0.58    0.29
  -7  -7   6    0.21    0.30
  -7  -7   5   -0.05    0.30
  -7  -7   4    0.12    0.30
  -7  -7   3    0.01    0.31
  -7  -7   2    0.43    0.31
  -7  -7   1    0.12    0.31
  -7  -7   0   -0.17    0.31
  -7  -7  -1    0.15    0.34
  -7  -7  -2    0.78    0.33
  -7  -7  -3   -0.06    0.33
   8   0 -23    0.07    0.22
   8   0 -22   -0.03    0.22
   8   0 -21    0.24    0.22
   8   0 -20    0.00    0.21
  -8   0  19    0.41    0.40
   8   0 -19    0.00    0.20
  -8   0  18    0.01    0.38
   8   0 -18   -0.07    0.21
   8   0 -17    0.10    0.22
  -8   0  16    3.68    0.40
   8   0 -16    2.55    0.28
  -8   0  15   -0.30    0.34
   8   0 -15   -0.05    0.23
  -8   0  14    1.27    0.34
   8   0 -14    0.78    0.23
  -8   0  13   -0.37    0.33
   8   0 -13    0.13    0.23
   8   0 -12    0.55    0.24
  -8   0  12    0.60    0.32
   8   0 -11    0.09    0.22
   8   0 -10    0.58    0.22
  -8   0   9   -0.21    0.23
   8   0  -9   -0.17    0.21
   8   0  -8    3.23    0.28
  -8   0   8    2.96    0.29
   8   0  -7   -0.42    0.26
  -8   0   7    0.02    0.21
   8   0  -7   -0.21    0.20
  -8   0   6    0.62    0.21
   8   0  -6    0.88    0.22
   8   0  -6    0.48    0.26
  -8   0   5   -0.04    0.21
   8   0  -5    0.45    0.25
   8   0  -5    0.20    0.22
   8   0  -4    1.43    0.23
  -8   0   4    1.24    0.21
   8   0  -4    1.36    0.28
   8   0  -3   -0.02    0.20
  -8   0   3   -0.11    0.19
   8   0  -3    0.00    0.26
  -8   0   2    1.54    0.20
   8   0  -2    1.26    0.22
   8   0  -2    1.70    0.28
  -8   0   1   -0.06    0.17
   8   0  -1    0.12    0.21
   8   0  -1    0.06    0.27
  -8   0   0    1.45    0.18
   8   0   0    1.30    0.24
   8   0   0    1.25    0.28
   8   0   1    0.20    0.22
  -8   0  -1    0.14    0.16
   8   0   1    0.19    0.27
   8   0   2    0.34    0.22
   8   0   2    0.48    0.27
   8   0   3    0.10    0.21
   8   0   3   -0.27    0.29
   8   0   4    3.01    0.29
   8   0   4    3.62    0.36
   8   0   5   -0.08    0.29
  -8   0  -5   -0.20    0.24
   8   0   6    1.49    0.32
  -8   0  -6    1.27    0.26
   8   0   7   -0.22    0.30
  -8   0  -7   -0.02    0.24
   8   0   8    3.18    0.35
  -8   0  -8    2.65    0.30
   8   0   9    0.27    0.32
   8   0  10    0.35    0.33
   8   0  11    0.31    0.35
   8   0  12    0.78    0.33
   8   0  14    1.75    0.35
   8   0  15    0.14    0.33
   8   0  16    1.04    0.35
   8   0  22    0.55    0.22
   8   0  23   -0.12    0.21
   8   1 -21    0.04    0.21
   8  -1 -21   -0.17    0.25
   8   1 -20    0.35    0.21
   8  -1 -20    0.51    0.25
   8   1 -19    0.22    0.21
   8  -1 -19    0.83    0.25
  -8   1  19    0.35    0.41
   8   1 -18    0.24    0.21
   8  -1 -18    0.20    0.24
  -8   1  18   -0.14    0.39
  -8  -1  18    0.37    0.38
   8   1 -17    0.29    0.21
  -8  -1  17   -0.09    0.37
   8  -1 -17    0.14    0.25
  -8   1  17    0.09    0.38
   8   1 -16    1.68    0.24
  -8  -1  16    1.79    0.38
   8  -1 -16    2.76    0.29
  -8   1  16    1.82    0.41
   8   1 -15    0.02    0.21
   8  -1 -15   -0.07    0.24
  -8   1  15    0.44    0.39
   8   1 -14    0.30    0.22
   8  -1 -14    0.99    0.24
  -8   1  14    0.54    0.35
  -8  -1  13    1.57    0.30
   8  -1 -13    2.05    0.26
   8   1 -13    1.53    0.25
  -8   1  13    2.07    0.36
  -8  -1  12   -0.08    0.27
   8  -1 -12   -0.30    0.23
   8   1 -12    0.00    0.22
  -8   1  12   -0.03    0.32
  -8  -1  11   -0.01    0.26
   8   1 -11    0.26    0.21
   8  -1 -11    0.27    0.22
  -8   1  11    0.53    0.31
  -8  -1  10    0.20    0.24
   8  -1 -10    0.29    0.24
   8   1 -10    0.57    0.23
  -8   1  10    0.40    0.31
  -8   1   9    0.14    0.31
  -8  -1   9    0.02    0.23
   8  -1  -9    0.56    0.24
   8   1  -9    0.38    0.22
   8   1  -8    0.75    0.22
   8  -1  -8    0.40    0.25
   8  -1  -8    0.75    0.23
  -8  -1   8    0.21    0.23
   8   1  -7   -0.12    0.20
  -8  -1   7   -0.06    0.22
   8  -1  -7    0.28    0.25
   8  -1  -7   -0.07    0.23
   8   1  -6    1.26    0.22
  -8   1   6    1.03    0.22
   8  -1  -6    1.25    0.26
  -8  -1   6    1.23    0.24
   8  -1  -6    1.35    0.24
   8  -1  -5    0.55    0.24
   8  -1  -5    0.35    0.23
  -8  -1   5    0.60    0.22
  -8   1   5    0.71    0.19
   8   1  -5    0.63    0.21
   8   1  -4    0.19    0.20
   8  -1  -4    0.35    0.24
   8   1  -4    0.26    0.27
  -8   1   4    0.06    0.19
  -8  -1   4    0.11    0.21
   8  -1  -4    0.07    0.25
   8   1  -3    0.18    0.21
   8  -1  -3    0.43    0.24
   8   1  -3    0.12    0.27
  -8  -1   3   -0.02    0.21
  -8   1   3    0.01    0.17
   8  -1  -3   -0.24    0.25
   8   1  -2   -0.03    0.27
   8  -1  -2   -0.36    0.24
   8   1  -2   -0.06    0.21
   8  -1  -2   -0.24    0.26
  -8   1   2    0.11    0.15
  -8  -1   2   -0.02    0.20
   8   1  -1    3.80    0.35
   8   1  -1    3.90    0.30
   8  -1  -1    4.48    0.32
   8  -1  -1    4.45    0.34
  -8   1   1    3.18    0.23
  -8  -1   1    4.08    0.29
   8  -1   0    4.90    0.36
   8   1   0    3.99    0.37
   8   1   0    3.58    0.31
   8  -1   0    4.22    0.33
  -8  -1   0    4.23    0.30
   8   1   1    0.83    0.31
   8  -1   1    1.32    0.28
  -8  -1  -1    0.89    0.20
   8   1   1    0.69    0.21
  -8  -1  -2    0.05    0.19
   8   1   2   -0.11    0.29
   8   1   2    0.19    0.21
   8  -1   2   -0.21    0.28
   8   1   3    0.29    0.29
   8  -1   3    0.07    0.29
   8   1   3    0.35    0.22
  -8   1  -4    0.18    0.24
   8   1   4    0.36    0.30
   8  -1   4    0.22    0.29
   8   1   4    0.19    0.23
  -8   1  -5    0.94    0.25
   8   1   5    1.03    0.31
   8  -1   5    1.03    0.30
   8   1   5    0.53    0.23
  -8   1  -6    2.78    0.29
   8   1   6    2.76    0.35
   8   1   6    2.81    0.28
   8  -1   6    3.30    0.34
   8   1   7   -0.28    0.32
  -8   1  -7   -0.24    0.25
   8  -1   7   -0.35    0.31
   8   1   7   -0.13    0.22
  -8   1  -8    0.21    0.26
   8  -1   8   -0.11    0.32
   8   1   8    0.10    0.22
   8   1   8    0.00    0.32
   8   1   9    0.17    0.31
  -8   1  -9   -0.05    0.26
   8  -1   9   -0.12    0.34
   8  -1  10    1.22    0.34
   8   1  10    1.15    0.32
   8   1  11   -0.07    0.31
   8  -1  11    0.36    0.34
   8  -1  12    0.12    0.34
   8   1  12    0.26    0.32
   8  -1  13    0.18    0.35
   8  -1  14    0.39    0.37
   8  -1  15    0.60    0.38
   8  -1  16    1.05    0.40
   8   1  16    0.50    0.18
   8  -1  17    0.15    0.40
   8  -1  18   -0.38    0.40
   8  -1  20    0.53    0.18
   8  -1  21    0.01    0.18
   8   1  23    0.37    0.25
   8   1  24    0.28    0.26
   8   1  25    0.02    0.25
  -8   2  19    0.53    0.39
   8   2 -19    0.14    0.21
  -8   2  18    0.30    0.38
   8   2 -18    0.16    0.21
  -8  -2  18   -0.06    0.35
  -8   2  17    0.82    0.38
  -8  -2  17    0.76    0.35
   8   2 -17    0.36    0.22
   8  -2 -17    1.31    0.28
  -8   2  16    0.67    0.37
  -8  -2  16    0.89    0.33
   8   2 -16    0.76    0.22
   8  -2 -16    1.21    0.29
  -8  -2  15    0.06    0.31
   8  -2 -15    0.05    0.27
   8   2 -15    0.13    0.21
  -8   2  15    0.15    0.35
  -8  -2  14    0.48    0.31
   8  -2 -14    0.69    0.27
   8   2 -14    0.37    0.21
  -8   2  14    1.04    0.36
  -8  -2  13    0.33    0.28
   8  -2 -13    0.91    0.27
   8   2 -13    0.07    0.21
  -8   2  13    0.61    0.36
  -8  -2  12    1.31    0.28
  -8   2  12    0.89    0.37
   8  -2 -12    1.36    0.28
   8   2 -12    1.14    0.24
  -8   2  11    1.09    0.34
  -8  -2  11    0.39    0.26
   8   2 -11    0.39    0.22
   8  -2 -11    0.30    0.27
  -8   2  10    0.31    0.32
  -8  -2  10   -0.08    0.25
   8   2 -10    0.04    0.21
   8  -2 -10    0.06    0.27
  -8   2   9    0.39    0.31
  -8  -2   9    0.31    0.26
   8   2  -9    0.00    0.21
   8  -2  -9    0.18    0.27
   8   2  -8    1.03    0.24
  -8  -2   8    0.61    0.25
  -8   2   8    0.78    0.32
   8  -2  -8    1.29    0.28
   8  -2  -8    0.78    0.29
  -8   2   7    2.64    0.35
   8  -2  -7    2.37    0.31
  -8  -2   7    2.17    0.29
   8  -2  -7    3.69    0.31
   8   2  -7    2.28    0.27
   8  -2  -6    3.22    0.33
   8   2  -6    3.06    0.29
   8  -2  -6    4.09    0.33
  -8  -2   6    2.93    0.30
  -8  -2   5    0.45    0.23
   8  -2  -5    0.28    0.27
   8   2  -5    0.56    0.21
  -8   2   4    0.03    0.16
  -8  -2   4    0.14    0.23
   8   2  -4    0.31    0.20
   8  -2  -4    0.24    0.26
  -8  -2   3    0.57    0.23
  -8   2   3    0.62    0.15
   8  -2  -3    0.53    0.26
   8   2  -3    0.54    0.21
   8   2  -2    0.24    0.20
  -8  -2   2    0.61    0.23
   8  -2  -2    0.66    0.27
   8  -2  -1    2.66    0.31
   8   2  -1    2.40    0.26
  -8  -2   1    2.63    0.27
  -8  -2   0    0.54    0.22
   8  -2   0    0.43    0.26
   8   2   0    0.07    0.22
  -8  -2  -1    0.58    0.23
   8  -2   1    0.38    0.26
   8   2   1    0.48    0.22
   8  -2   2    1.35    0.29
   8   2   2    0.98    0.22
  -8  -2  -2    1.36    0.24
   8   2   3    1.05    0.23
  -8   2  -3    1.12    0.25
   8  -2   3    0.94    0.29
   8   2   3    1.28    0.32
  -8  -2  -3    1.31    0.23
  -8   2  -4    1.03    0.25
   8  -2   4    1.02    0.29
   8   2   4    0.70    0.33
   8   2   4    1.01    0.23
  -8   2  -5    0.68    0.25
   8  -2   5    1.33    0.31
   8   2   5    0.99    0.35
   8   2   5    0.65    0.23
   8  -2   6    0.55    0.31
   8   2   6    0.88    0.24
  -8   2  -6    0.74    0.26
   8  -2   7    1.63    0.33
   8   2   7    1.17    0.25
  -8   2  -7    1.12    0.26
   8  -2   8    0.64    0.32
   8   2   8    0.34    0.23
  -8   2  -8    0.23    0.25
   8  -2   9    1.08    0.35
   8   2   9    0.54    0.24
  -8   2  -9    0.85    0.27
   8  -2  10    0.60    0.35
   8   2  10    0.37    0.24
  -8   2 -10    0.71    0.27
   8  -2  11    0.80    0.36
   8  -2  12    0.14    0.36
   8   2  13    0.50    0.21
   8  -2  13    0.54    0.37
   8   2  14    0.15    0.21
   8  -2  14   -0.05    0.39
   8   2  15   -0.01    0.20
   8  -2  15    0.65    0.41
   8   2  16    0.23    0.20
   8  -2  18   -0.13    0.15
  -8  -3  19   -0.23    0.38
  -8   3  18    1.08    0.40
  -8  -3  18    1.12    0.37
   8   3 -18    0.94    0.22
  -8   3  17    0.20    0.38
  -8  -3  17    0.10    0.34
   8   3 -17    0.39    0.22
  -8   3  16    1.10    0.38
  -8  -3  16    1.49    0.34
   8   3 -16    1.11    0.23
  -8   3  15    0.57    0.37
  -8  -3  15    0.53    0.31
   8   3 -15    0.16    0.22
   8   3 -14    1.50    0.25
  -8  -3  14    2.25    0.33
  -8   3  14    2.69    0.38
   8   3 -13    0.93    0.22
  -8  -3  13    0.39    0.30
  -8   3  13    1.28    0.36
   8   3 -12    0.37    0.21
  -8  -3  12    0.56    0.30
  -8   3  12    0.70    0.36
   8   3 -11    1.14    0.23
  -8   3  11    1.45    0.36
  -8  -3  11    1.38    0.30
  -8   3  10    0.78    0.35
  -8  -3  10    0.24    0.27
   8   3 -10    0.79    0.23
  -8   3   9   -0.08    0.36
  -8  -3   9    0.33    0.27
   8   3  -9   -0.10    0.22
   8  -3  -8    0.91    0.29
  -8   3   8    1.12    0.33
  -8  -3   8    1.07    0.27
   8   3  -8    0.61    0.23
   8  -3  -7    2.14    0.32
  -8   3   7    2.70    0.34
  -8  -3   7    2.01    0.29
   8   3  -7    1.83    0.26
   8  -3  -6    1.80    0.31
   8   3  -6    1.67    0.25
  -8   3   6    1.76    0.33
  -8  -3   6    1.60    0.28
   8   3  -5    0.19    0.23
  -8   3   5   -0.08    0.31
  -8  -3   5    0.14    0.25
   8  -3  -5    0.21    0.29
  -8  -3   4    4.06    0.34
   8   3  -4    3.99    0.33
   8  -3  -4    5.26    0.39
  -8   3   3    2.43    0.19
  -8  -3   3    5.43    0.33
   8   3  -3    5.13    0.31
   8  -3  -3    6.99    0.37
  -8  -3   2   -0.02    0.25
   8  -3  -2   -0.11    0.29
   8   3  -2   -0.02    0.22
  -8  -3   1    1.73    0.27
   8  -3  -1    2.19    0.31
   8   3  -1    1.47    0.24
  -8  -3   0    2.05    0.28
   8  -3   0    2.59    0.32
   8   3   0    1.51    0.24
  -8  -3  -1    0.43    0.25
   8   3   1    0.30    0.23
   8  -3   1    0.42    0.29
  -8   3  -2   -0.08    0.23
   8   3   2   -0.02    0.22
  -8  -3  -2   -0.08    0.25
   8  -3   2   -0.18    0.28
   8   3   3    1.71    0.25
  -8   3  -3    1.38    0.26
  -8  -3  -3    1.88    0.28
   8  -3   3    2.02    0.30
   8  -3   4    2.79    0.32
  -8   3  -4    2.39    0.28
   8   3   4    2.30    0.27
   8  -3   5    1.16    0.29
   8   3   5    0.93    0.24
  -8   3  -5    1.00    0.27
   8  -3   6    1.43    0.30
   8   3   6    0.97    0.25
  -8   3  -6    1.27    0.27
   8  -3   7    1.20    0.30
   8   3   7    0.56    0.25
  -8   3  -7    0.88    0.28
   8  -3   8    2.24    0.32
  -8   3  -8    1.84    0.30
   8  -3   9    0.36    0.30
  -8   3  -9    0.18    0.26
   8  -3  10    1.01    0.30
  -8   3 -10    0.49    0.26
   8   3  11    0.37    0.24
   8  -3  11    0.47    0.29
   8   3  12    0.14    0.25
   8  -3  12    0.28    0.28
   8   3  13    0.01    0.23
   8  -3  13    0.47    0.28
   8   3  14    0.18    0.23
   8   3  15    0.37    0.24
  -8   4  17    0.76    0.40
  -8  -4  17    0.39    0.36
  -8   4  16    0.42    0.39
  -8  -4  16   -0.23    0.35
   8   4 -16    0.06    0.22
  -8   4  15    0.31    0.37
  -8  -4  15   -0.10    0.35
   8   4 -15   -0.21    0.23
  -8   4  14   -0.35    0.37
  -8  -4  14    0.16    0.33
   8   4 -14    0.27    0.22
  -8   4  13    0.75    0.36
  -8  -4  13    0.51    0.32
   8   4 -13    0.78    0.23
  -8   4  12    0.84    0.36
  -8  -4  12    0.54    0.31
   8   4 -12    0.44    0.23
  -8   4  11    2.91    0.39
  -8  -4  11    2.27    0.33
   8   4 -11    1.65    0.25
  -8   4  10    1.51    0.36
  -8  -4  10    1.03    0.30
   8   4 -10    0.70    0.24
  -8   4   9    0.92    0.35
  -8  -4   9    0.28    0.29
   8   4  -9    0.58    0.24
  -8   4   8    2.90    0.39
  -8  -4   8    2.49    0.32
   8   4  -8    1.87    0.28
   8  -4  -7    1.17    0.32
  -8   4   7    1.21    0.34
  -8  -4   7    1.14    0.29
   8   4  -7    0.86    0.25
   8  -4  -6    1.76    0.32
  -8  -4   6    1.38    0.28
   8   4  -6    1.40    0.26
  -8   4   6    2.11    0.35
   8   4  -5    0.19    0.24
  -8   4   5    0.91    0.32
   8  -4  -5    0.74    0.30
  -8  -4   5    0.33    0.26
   8   4  -4    0.95    0.25
   8  -4  -4    1.11    0.30
  -8  -4   4    0.89    0.27
  -8   4   4    0.79    0.32
   8   4  -3   -0.24    0.23
  -8  -4   3   -0.17    0.27
   8  -4  -3   -0.28    0.29
   8   4  -2    0.13    0.22
  -8  -4   2    0.30    0.26
   8  -4  -2    0.53    0.29
   8   4  -1   -0.01    0.22
  -8  -4   1   -0.10    0.25
   8  -4  -1    0.05    0.28
   8   4   0    0.28    0.23
  -8  -4   0    0.26    0.27
   8  -4   0    0.36    0.28
   8   4   1    0.34    0.23
   8  -4   1    0.20    0.27
  -8  -4  -1    0.02    0.28
   8  -4   2    0.69    0.26
   8   4   2    0.44    0.24
  -8  -4  -2    0.40    0.28
  -8   4  -3    0.10    0.22
   8  -4   3    0.27    0.25
  -8  -4  -3   -0.01    0.29
   8  -4   4    0.36    0.24
  -8  -4  -4    0.22    0.28
  -8   4  -4    0.17    0.24
  -8   4  -5    0.00    0.25
   8  -4   5   -0.14    0.23
  -8   4  -6    0.94    0.28
   8  -4   6    0.94    0.22
  -8   4  -7    0.10    0.27
   8  -4   7    0.25    0.20
  -8   4  -8    0.31    0.26
   8  -4   8    0.61    0.18
  -8   4  -9    1.68    0.28
   8  -4   9    1.04    0.16
   8   4  10    0.42    0.28
   8   4  10    0.35    0.28
  -8   4 -10    0.59    0.27
   8   4  11    0.46    0.28
   8   4  11    0.90    0.27
   8   4  12    0.48    0.27
   8   4  12    0.32    0.27
   8   4  13    0.10    0.26
   8   4  13    0.01    0.27
   8   4  14    0.60    0.26
   8   4  15    0.53    0.26
  -8   5  16   -0.38    0.43
  -8   5  15    0.39    0.41
  -8  -5  14    0.28    0.35
  -8   5  14    0.00    0.39
  -8  -5  13    0.23    0.34
  -8   5  13   -0.07    0.39
  -8  -5  12   -0.12    0.33
  -8   5  12    0.49    0.37
   8   5 -11    0.51    0.23
  -8  -5  11    0.50    0.31
  -8   5  11    0.78    0.37
   8   5 -10   -0.04    0.24
  -8   5  10    0.16    0.37
  -8  -5  10    0.55    0.32
  -8   5   9    0.00    0.36
   8   5  -9   -0.11    0.25
  -8  -5   9   -0.44    0.31
  -8   5   8    0.44    0.37
   8   5  -8    0.25    0.25
  -8  -5   8    0.13    0.29
   8   5  -7    0.74    0.26
   8  -5  -7    1.01    0.31
  -8   5   7    0.60    0.38
  -8  -5   7    0.61    0.29
   8   5  -6    0.15    0.24
   8  -5  -6    0.01    0.30
  -8   5   6    0.68    0.35
  -8  -5   6   -0.10    0.29
   8   5  -5   -0.02    0.26
   8  -5  -5    0.02    0.29
  -8   5   5    0.04    0.34
  -8  -5   5    0.19    0.30
   8   5  -4    0.64    0.26
   8  -5  -4    0.69    0.29
  -8   5   4    0.02    0.32
  -8  -5   4    0.67    0.29
  -8  -5   3    0.35    0.29
   8   5  -3    0.19    0.25
   8  -5  -3    0.52    0.28
  -8  -5   2    0.06    0.27
   8  -5  -2    0.01    0.26
  -8  -5   1    0.40    0.30
   8  -5  -1    0.07    0.25
  -8  -5   0    0.10    0.30
   8  -5   0    0.09    0.23
   8  -5   1    0.18    0.22
  -8  -5  -1    0.43    0.30
   8  -5   2    0.20    0.19
  -8  -5  -2    0.12    0.32
  -8  -5  -3    0.08    0.32
   8   5   4    1.58    0.29
   8   5   5   -0.18    0.26
   8   5   6    0.03    0.25
   8   5   7    0.47    0.26
   8   5   8   -0.03    0.26
   8   5   9    0.01    0.28
  -8   6  14    0.35    0.42
  -8   6  13   -0.24    0.42
  -8  -6   9    0.61    0.33
  -8  -6   8    0.34    0.33
  -8  -6   7    0.02    0.32
  -8  -6   6    0.08    0.31
  -8  -6   5    0.07    0.30
  -8  -6   3   -0.31    0.32
  -8  -6   2   -0.13    0.32
  -8  -6   1    0.52    0.33
  -8  -6   0    0.34    0.33
  -8  -6  -1    0.31    0.36
  -8  -6  -2   -0.01    0.34
  -8  -6  -3   -0.07    0.35
   9   0 -19   -0.13    0.26
   9   0 -18    0.76    0.27
   9   0 -17   -0.12    0.26
   9   0 -16    0.43    0.25
   9   0 -15   -0.13    0.24
   9   0 -14    0.15    0.24
  -9   0  13   -0.46    0.31
   9   0 -13   -0.07    0.25
  -9   0  12    0.56    0.29
   9   0 -12    0.55    0.25
  -9   0  11    0.26    0.28
   9   0 -11   -0.01    0.24
  -9   0  10    0.34    0.26
   9   0 -10    0.68    0.26
   9   0  -9    0.02    0.26
  -9   0   9    0.00    0.25
   9   0  -8    1.20    0.28
  -9   0   8    0.91    0.26
   9   0  -7    0.41    0.26
  -9   0   7   -0.02    0.25
   9   0  -6    0.42    0.25
  -9   0   6    0.08    0.24
   9   0  -5    0.19    0.25
  -9   0   5   -0.05    0.23
   9   0  -4    0.42    0.25
  -9   0   4   -0.18    0.23
   9   0  -3   -0.37    0.26
  -9   0   3    0.11    0.21
   9   0  -2    0.34    0.27
  -9   0   2    0.04    0.20
   9   0  -1    0.13    0.27
   9   0   0    0.08    0.27
   9   0   1    0.17    0.26
   9   0   2    1.30    0.28
   9   0   3   -0.12    0.26
   9   0   3    0.44    0.33
   9   0   4    0.34    0.33
   9   0   5    0.54    0.34
   9   0   6    0.42    0.36
   9   0   7    0.04    0.37
   9   0   8    1.88    0.39
   9   0   9    0.03    0.37
   9   0  10    0.42    0.37
   9   0  11    0.18    0.38
   9   0  12   -0.09    0.38
   9   1 -21    0.38    0.23
   9   1 -20    0.14    0.24
   9   1 -19    0.08    0.25
  -9  -1  18    0.08    0.36
   9   1 -18    0.13    0.24
  -9  -1  17    0.34    0.35
   9   1 -17    0.39    0.25
  -9  -1  16   -0.01    0.34
   9   1 -16   -0.02    0.24
   9  -1 -16    0.05    0.27
  -9   1  15   -0.01    0.39
  -9  -1  15    0.12    0.33
   9   1 -15    0.39    0.26
   9  -1 -15    0.38    0.28
  -9   1  14    0.69    0.40
   9  -1 -14    0.93    0.30
   9   1 -14    0.87    0.26
  -9  -1  14    0.59    0.32
   9  -1 -13    0.44    0.30
   9   1 -13   -0.06    0.25
  -9   1  13    0.08    0.38
  -9  -1  13    0.45    0.30
   9  -1 -12    0.89    0.29
  -9  -1  12    0.54    0.29
   9   1 -12    0.65    0.25
  -9  -1  11    0.06    0.28
   9  -1 -11   -0.13    0.28
   9   1 -11    0.06    0.23
  -9  -1  10    0.29    0.27
  -9   1  10    0.14    0.27
   9  -1 -10    0.35    0.28
  -9  -1   9    0.21    0.28
   9  -1  -9    0.16    0.28
  -9   1   9    0.17    0.26
   9   1  -9    0.21    0.24
  -9  -1   8    0.44    0.27
   9  -1  -8    0.69    0.29
  -9   1   8    0.19    0.24
   9   1  -8    0.86    0.25
   9   1  -7    1.17    0.25
   9  -1  -7    1.91    0.31
  -9  -1   7    1.24    0.28
   9   1  -6    0.25    0.25
   9  -1  -6    1.10    0.30
  -9  -1   6    0.59    0.26
   9   1  -5    0.26    0.26
  -9  -1   5    0.33    0.26
   9  -1  -5    0.42    0.30
   9   1  -4    0.22    0.25
   9  -1  -4    0.49    0.30
  -9  -1   4    0.16    0.24
   9   1  -3    1.04    0.26
   9  -1  -3    0.57    0.29
  -9  -1   3    0.79    0.25
   9  -1  -2    4.87    0.39
   9   1  -2    4.33    0.36
  -9  -1   2    4.25    0.33
  -9  -1   1    0.35    0.24
   9  -1  -1    0.47    0.31
   9   1  -1    0.44    0.25
   9  -1  -1    0.46    0.29
  -9  -1   0    0.13    0.23
   9  -1   0   -0.08    0.31
   9   1   0    0.40    0.25
  -9  -1  -1   -0.03    0.22
   9   1   1    0.07    0.25
   9  -1   1    0.05    0.32
   9   1   2    1.64    0.29
   9  -1   2    1.69    0.35
   9  -1   3    0.01    0.33
   9   1   3    0.20    0.26
   9  -1   4    1.05    0.35
   9   1   4    1.33    0.28
   9  -1   5    0.34    0.36
   9   1   5   -0.03    0.25
   9  -1   6    1.21    0.37
   9   1   6    1.47    0.28
   9  -1   7    1.80    0.39
   9  -1   8    0.51    0.38
   9  -1   9   -0.13    0.39
   9  -1  10    0.56    0.39
   9  -1  11    0.85    0.41
   9  -1  12    0.51    0.43
   9  -1  13    0.19    0.45
   9   2 -20    0.15    0.22
   9   2 -19    0.01    0.23
   9   2 -18    0.14    0.23
  -9  -2  18    0.49    0.37
  -9  -2  17    0.13    0.35
   9   2 -17    0.54    0.24
  -9  -2  16    0.39    0.34
   9   2 -16    0.21    0.25
  -9  -2  15    1.62    0.34
   9   2 -15    0.91    0.26
  -9   2  14    1.20    0.41
  -9  -2  14    0.51    0.32
   9   2 -14    0.20    0.25
  -9   2  13    0.32    0.39
   9  -2 -13   -0.24    0.36
  -9  -2  13    0.00    0.31
   9   2 -13    0.00    0.25
  -9   2  12    1.21    0.39
  -9  -2  12    1.01    0.32
   9  -2 -12    0.92    0.36
   9   2 -12    0.90    0.27
   9  -2 -11    1.07    0.35
  -9  -2  11    0.33    0.31
  -9   2  11    0.47    0.39
   9   2 -11    0.52    0.26
  -9  -2  10   -0.17    0.29
   9   2 -10   -0.21    0.25
   9  -2 -10   -0.37    0.33
  -9  -2   9    1.27    0.30
   9   2  -9    0.95    0.25
   9  -2  -9    2.23    0.34
   9   2  -8    0.59    0.25
  -9  -2   8    0.81    0.29
   9   2  -7    0.09    0.24
  -9  -2   7    0.23    0.28
   9   2  -6    0.37    0.24
  -9  -2   6    0.20    0.27
   9   2  -5    0.55    0.24
  -9  -2   5    0.72    0.27
  -9  -2   4    2.15    0.30
   9   2  -4    1.96    0.28
   9  -2  -3    1.73    0.33
  -9  -2   3    1.40    0.29
   9   2  -3    1.18    0.27
   9  -2  -2    2.28    0.34
   9   2  -2    1.74    0.28
  -9  -2   2    1.67    0.29
  -9  -2   1    4.01    0.35
   9   2  -1    3.34    0.34
   9  -2  -1    4.80    0.40
   9  -2   0    0.97    0.34
  -9  -2   0    1.02    0.27
   9   2   0    0.93    0.26
   9   2   1    1.22    0.27
   9  -2   1    2.84    0.35
  -9  -2  -1    1.66    0.29
   9   2   2    0.92    0.25
   9  -2   2    0.92    0.33
  -9  -2  -2    0.46    0.26
   9  -2   3    0.54    0.33
   9   2   3    0.37    0.26
   9  -2   4    0.54    0.35
   9   2   4    0.50    0.26
  -9   2  -5    1.30    0.31
   9  -2   5    2.08    0.37
   9   2   5    0.78    0.28
  -9   2  -6   -0.02    0.30
   9   2   6    0.21    0.28
   9  -2   6   -0.59    0.36
   9   2   7    0.40    0.27
   9  -2   7    0.45    0.39
   9   2   8    1.29    0.29
   9  -2   8    2.47    0.42
   9  -2   9    1.55    0.42
   9   2   9    0.60    0.28
   9  -2  10    0.01    0.41
   9   3 -16    0.14    0.24
  -9  -3  16    0.33    0.35
   9   3 -15   -0.04    0.25
  -9  -3  15   -0.01    0.36
   9   3 -14    0.38    0.25
  -9   3  14    0.10    0.42
  -9  -3  14    0.66    0.35
   9   3 -13    0.05    0.25
  -9   3  13   -0.20    0.41
  -9  -3  13   -0.04    0.33
   9   3 -12   -0.12    0.26
  -9  -3  12   -0.02    0.33
   9   3 -11    0.76    0.26
  -9   3  11    1.17    0.40
  -9  -3  11    0.85    0.32
   9   3 -10   -0.02    0.26
  -9   3  10    0.65    0.38
  -9  -3  10    0.15    0.31
  -9  -3   9    0.63    0.31
   9   3  -9    0.71    0.26
  -9   3   9    0.59    0.39
   9   3  -8    0.24    0.25
  -9  -3   8    0.39    0.30
   9   3  -7    0.45    0.24
  -9  -3   7    0.22    0.29
   9   3  -6    0.01    0.24
  -9  -3   6    0.21    0.28
  -9  -3   5    1.54    0.31
   9   3  -5    1.37    0.26
   9  -3  -4    0.37    0.35
  -9  -3   4    0.20    0.30
   9   3  -4    0.15    0.24
   9  -3  -3    0.35    0.35
  -9  -3   3    0.09    0.28
   9   3  -3    0.16    0.24
   9  -3  -2    1.85    0.36
   9   3  -2    0.69    0.26
   9  -3  -1    1.54    0.36
  -9  -3   1    0.72    0.30
   9   3  -1    0.47    0.27
   9  -3   0    0.06    0.36
  -9  -3   0    0.25    0.30
   9   3   0    0.59    0.26
   9   3   1    0.46    0.26
  -9  -3  -1    0.26    0.30
   9  -3   1   -0.38    0.36
   9   3   2    0.39    0.26
  -9  -3  -2    0.30    0.29
   9  -3   2    0.70    0.37
   9  -3   3    1.30    0.36
   9   3   3    0.67    0.26
   9  -3   4    0.61    0.36
   9   3   4    0.24    0.27
   9   3   5    0.47    0.27
   9  -3   5    0.76    0.36
   9   3   6    0.80    0.29
   9  -3   6    1.26    0.36
   9   3   7    0.37    0.29
   9   3   8    0.11    0.29
   9   3   9    2.92    0.33
   9   3  10    0.35    0.29
  -9   4  14    0.15    0.44
  -9  -4  14    0.15    0.35
  -9   4  13   -0.06    0.45
  -9  -4  13    0.04    0.34
  -9   4  12    0.26    0.42
  -9  -4  12    0.17    0.34
  -9   4  11    0.26    0.41
  -9  -4  11    0.16    0.33
  -9   4  10   -0.11    0.40
  -9  -4  10    0.37    0.33
   9   4  -9    0.15    0.26
  -9   4   9   -0.08    0.40
  -9  -4   9    0.11    0.32
   9   4  -8   -0.08    0.26
  -9   4   8    0.45    0.40
  -9  -4   8    0.32    0.31
  -9  -4   7    0.26    0.30
   9   4  -7    0.22    0.26
  -9  -4   6    0.30    0.31
   9   4  -6   -0.24    0.26
  -9  -4   5    1.08    0.33
   9   4  -5    0.61    0.26
  -9  -4   4    0.45    0.30
   9  -4  -4    0.35    0.36
   9   4  -4   -0.12    0.25
  -9  -4   3    0.65    0.31
   9  -4  -3    1.37    0.37
   9   4  -3    1.02    0.27
  -9  -4   2    0.04    0.32
   9  -4  -2    0.68    0.36
   9   4  -2    0.29    0.25
  -9  -4   1    0.10    0.32
   9  -4  -1    0.69    0.35
   9   4  -1    0.04    0.26
  -9  -4   0    0.27    0.32
   9   4   0    0.21    0.27
   9  -4   0   -0.05    0.34
   9   4   1   -0.13    0.28
  -9  -4  -1    0.01    0.33
  -9  -4  -2    0.09    0.32
   9   4   2    0.22    0.28
   9   4   3   -0.28    0.27
   9   4   4   -0.28    0.28
   9   4   5    0.59    0.28
  -9   5  13    0.66    0.46
  -9   5  12   -0.15    0.46
  -9  -5  10    0.91    0.35
  -9  -5   9    0.07    0.34
  -9  -5   8    0.84    0.34
  -9  -5   7    0.64    0.35
  -9  -5   6   -0.01    0.33
  -9  -5   5    0.54    0.33
  -9  -5   3    1.54    0.36
  -9  -5   2    0.07    0.34
  -9  -5   1    0.13    0.34
  -9  -5   0    0.52    0.35
  -9  -5  -1   -0.28    0.35
  -9  -5  -2    0.09    0.36
  -9  -6   2    0.26    0.37
  -9  -6   1    0.40    0.37
  -9  -6   0    0.02    0.39
  -9  -6  -1   -0.13    0.38
  -9  -6  -2    0.54    0.39
  10   0 -14    0.32    0.29
  10   0 -13   -0.13    0.30
  10   0 -12    0.11    0.29
  10   0 -11   -0.24    0.30
  10   0 -10    0.96    0.31
  10   0  -9   -0.01    0.30
  10   0  -8    0.23    0.30
  10   0  -7    0.23    0.30
  10   0  -6    0.71    0.31
  10   0  -5    0.05    0.31
  10   0  -4    0.67    0.33
  10   0  -3   -0.35    0.33
  10   0  -2    0.22    0.32
  10   0  -1    0.17    0.31
  10   0   0    0.58    0.32
  10   0   1    0.36    0.32
  10   1 -17   -0.07    0.25
  10   1 -16   -0.01    0.26
  10   1 -14    0.22    0.26
  10   1 -13    0.14    0.26
  10   1 -12    0.04    0.26
  10   1 -11    0.92    0.28
  10  -1 -11    1.01    0.36
  10   1 -10    0.01    0.28
  10  -1 -10    0.19    0.35
  10   1  -9    0.11    0.29
  10  -1  -9   -0.21    0.37
  10   1  -8   -0.01    0.29
  10  -1  -8    0.16    0.36
  10   1  -7    0.23    0.29
  10  -1  -7    0.54    0.35
  10   1  -6   -0.13    0.28
  10  -1  -6   -0.28    0.34
  10   1  -5    0.49    0.29
  10  -1  -5    0.25    0.34
  10   1  -4    0.96    0.30
  10  -1  -4    0.64    0.35
  10   1  -3    0.56    0.30
  10   1  -2   -0.01    0.30
  10   1  -1    0.99    0.32
  10   1   0    0.01    0.32
  10   1   1    1.58    0.34
  10   1   2    0.05    0.30
  10   1   3    0.24    0.31
  10   1   4    0.97    0.32
  10   1   5    0.32    0.31
  10   2 -14   -0.09    0.27
  10   2 -13    1.96    0.29
  10   2 -11   -0.11    0.26
  10   2 -10    0.57    0.27
  10   2  -9    0.19    0.26
  10   2  -8    0.19    0.27
  10   2  -7    0.33    0.28
  10   2  -6   -0.21    0.29
  10   2  -5    1.61    0.31
  10   2  -4    1.07    0.30
  10   2  -3   -0.04    0.28
  10   2  -2   -0.08    0.28
  10   2  -1    0.39    0.28
  10   2   0    0.13    0.29
  10   2   1    0.36    0.30
  10   2   2    0.47    0.31
  10   2   3    0.43    0.32
  10   2   4    0.15    0.32
  10   2   5    2.64    0.36
  11   0  -8    0.59    0.37
  11   0  -7    0.14    0.37
  11   0  -6   -0.14    0.37
  11   0  -5    0.23    0.37
  11   0  -4    0.71    0.36
  11   0  -3   -0.25    0.36
  11   0  -2    0.79    0.37
  11   1  -9    0.01    0.31
  11   1  -8    0.58    0.32
  11   1  -7    0.67    0.32
  11   1  -6   -0.30    0.33
  11   1  -5   -0.01    0.33
  11   1  -4    0.10    0.35
  11   1  -3   -0.26    0.36


TITL OriGi54a in P2(1)/c
REM P2(1)/c (#14 in standard setting)
CELL 0.71073   8.016154   7.660261  25.239126  90.0000  90.1576  90.0000
ZERR    2.00   0.000376   0.000632   0.001880   0.0000   0.0053   0.0000
LATT  1
SYMM -x, y+1/2,-z+1/2
SFAC C H
UNIT 96.00 56.00
TREF
HKLF 4
END
_computing_structure_solution     'SHELXT 2014/4 (Sheldrick, 2014)'
;
_shelx_hkl_checksum              97927
_olex2_submission_special_instructions 'No special instructions were received'
_oxdiff_exptl_absorpt_empirical_details 
;
Empirical correction (ABSPACK) includes:
- Absorption correction using spherical harmonics
- Frame scaling
;
_oxdiff_exptl_absorpt_empirical_full_max 3.749
_oxdiff_exptl_absorpt_empirical_full_min 0.697
loop_
_twin_individual_id
_twin_individual_mass_fraction_refined
1 0.8379(12)
2 0.1621(12)

####################################################################### 
# 
# This file contains crystal structure data downloaded from the 
# Cambridge Structural Database (CSD) hosted by the Cambridge 
# Crystallographic Data Centre (CCDC).
# 
# Full information about CCDC data access policies and citation 
# guidelines are available at http://www.ccdc.cam.ac.uk/access/V1 
# 
# Audit and citation data items may have been added by the CCDC. 
# Please retain this information to preserve the provenance of 
# this file and to allow appropriate attribution of the data. 
# 
#######################################################################

data_origi42
_database_code_depnum_ccdc_archive 'CCDC 2131334'
loop_
_audit_author_name
_audit_author_address
'Benny Bogoslavsky'
;The Hebrew University of Jerusalem
Israel
;
_audit_update_record             
;
2021-12-28 deposited with the CCDC.	2022-11-16 downloaded from the CCDC.
;
_audit_creation_date             2020-03-08
_audit_creation_method           
;
Olex2 1.3
(compiled 2019.09.11 svn.r3662 for OlexSys, GUI svn.r5938)
;
_shelx_SHELXL_version_number     2018/3
_chemical_name_common            ?
_chemical_name_systematic        ?
_chemical_formula_moiety         'C22 H14 O2'
_chemical_formula_sum            'C22 H14 O2'
_chemical_formula_weight         310.33
_chemical_melting_point          ?
_chemical_oxdiff_formula         'C22 H14 O2'
_chemical_oxdiff_usercomment     SR-007
loop_
_atom_type_symbol
_atom_type_description
_atom_type_scat_dispersion_real
_atom_type_scat_dispersion_imag
_atom_type_scat_source
C C 0.0033 0.0016 'International Tables Vol C Tables 4.2.6.8 and 6.1.1.4'
H H 0.0000 0.0000 'International Tables Vol C Tables 4.2.6.8 and 6.1.1.4'
O O 0.0106 0.0060 'International Tables Vol C Tables 4.2.6.8 and 6.1.1.4'

_shelx_space_group_comment       
;
The symmetry employed for this shelxl refinement is uniquely defined
by the following loop, which should always be used as a source of
symmetry information in preference to the above space-group names.
They are only intended as comments.
;
_space_group_crystal_system      orthorhombic
_space_group_IT_number           56
_space_group_name_H-M_alt        'P c c n'
_space_group_name_Hall           '-P 2ab 2ac'
loop_
_space_group_symop_operation_xyz
'x, y, z'
'-x+1/2, -y+1/2, z'
'-x, y+1/2, -z+1/2'
'x+1/2, -y, -z+1/2'
'-x, -y, -z'
'x-1/2, y-1/2, -z'
'x, -y-1/2, z-1/2'
'-x-1/2, y, z-1/2'

_cell_length_a                   11.4820(3)
_cell_length_b                   17.1596(4)
_cell_length_c                   16.1811(3)
_cell_angle_alpha                90
_cell_angle_beta                 90
_cell_angle_gamma                90
_cell_volume                     3188.11(13)
_cell_formula_units_Z            8
_cell_measurement_reflns_used    13547
_cell_measurement_temperature    296.34(10)
_cell_measurement_theta_max      32.3820
_cell_measurement_theta_min      2.1950
_shelx_estimated_absorpt_T_max   ?
_shelx_estimated_absorpt_T_min   ?
_exptl_absorpt_coefficient_mu    0.082
_exptl_absorpt_correction_T_max  1.000
_exptl_absorpt_correction_T_min  0.371
_exptl_absorpt_correction_type   gaussian
_exptl_absorpt_process_details   
;
CrysAlisPro 1.171.40.72a (Rigaku Oxford Diffraction, 2020)
Numerical absorption correction based on gaussian integration over
			a multifaceted crystal model
Empirical absorption correction using spherical harmonics,
 implemented in SCALE3 ABSPACK scaling algorithm.
;
_exptl_absorpt_special_details   ?
_exptl_crystal_colour            colourless
_exptl_crystal_colour_primary    colourless
_exptl_crystal_density_diffrn    1.293
_exptl_crystal_density_meas      ?
_exptl_crystal_density_method    ?
_exptl_crystal_description       prism
_exptl_crystal_F_000             1296
loop_
_exptl_crystal_face_index_h
_exptl_crystal_face_index_k
_exptl_crystal_face_index_l
_exptl_crystal_face_perp_dist
-4 7 21 0.1626
8 -4 -19 0.1727
-10 -11 -14 0.2100
-15 -9 -5 0.2188
9 11 15 0.1707
15 7 0 0.1571
13 1 -13 0.1508
3 -3 22 0.1373
4 -23 5 0.1359
2 -21 -11 0.1183
-5 23 -5 0.1206

_exptl_crystal_size_max          0.416
_exptl_crystal_size_mid          0.392
_exptl_crystal_size_min          0.258
loop_
_exptl_oxdiff_crystal_face_indexfrac_h
_exptl_oxdiff_crystal_face_indexfrac_k
_exptl_oxdiff_crystal_face_indexfrac_l
_exptl_oxdiff_crystal_face_x
_exptl_oxdiff_crystal_face_y
_exptl_oxdiff_crystal_face_z
-4.0650 6.9932 21.0736 0.0721 0.2989 0.9516
8.0612 -4.3328 -19.3569 -0.1309 -0.5441 -0.8287
-10.2575 -11.0194 -14.2657 0.1456 0.6081 -0.7804
-14.5318 -9.1897 -5.1024 0.2145 0.8942 -0.3929
9.3171 11.0727 15.4599 -0.1309 -0.5469 0.8269
15.4006 7.4616 0.0491 -0.2302 -0.9593 0.1636
13.1589 0.7162 -13.2728 -0.2038 -0.8485 -0.4883
2.9479 -2.6647 22.2899 -0.4843 0.1166 0.8671
4.4940 -22.6380 4.9516 -0.9619 0.2308 -0.1465
2.3404 -20.6955 -11.3396 -0.6081 0.1456 -0.7804
-4.5127 22.5535 -5.2515 0.9638 -0.2313 0.1330

_exptl_transmission_factor_max   ?
_exptl_transmission_factor_min   ?
_diffrn_reflns_av_R_equivalents  0.0183
_diffrn_reflns_av_unetI/netI     0.0159
_diffrn_reflns_Laue_measured_fraction_full 1.000
_diffrn_reflns_Laue_measured_fraction_max 0.867
_diffrn_reflns_limit_h_max       15
_diffrn_reflns_limit_h_min       -16
_diffrn_reflns_limit_k_max       24
_diffrn_reflns_limit_k_min       -25
_diffrn_reflns_limit_l_max       21
_diffrn_reflns_limit_l_min       -23
_diffrn_reflns_number            27998
_diffrn_reflns_point_group_measured_fraction_full 1.000
_diffrn_reflns_point_group_measured_fraction_max 0.867
_diffrn_reflns_theta_full        25.242
_diffrn_reflns_theta_max         32.199
_diffrn_reflns_theta_min         2.374
_diffrn_ambient_environment      air
_diffrn_ambient_temperature      296.34(10)
_diffrn_detector                 'Hybrid Pixel Array Detector'
_diffrn_detector_area_resol_mean 10.0000
_diffrn_detector_type            HyPix
_diffrn_measured_fraction_theta_full 1.000
_diffrn_measured_fraction_theta_max 0.867
_diffrn_measurement_details      
;
List of Runs (angles in degrees, time in seconds):

  # Type    Start    End  Width  t~exp~   \w     \q     \k     \f   Frames
#--------------------------------------------------------------------------
  1  \w    -23.00  32.20   0.30   10.00    --    9.19 -99.00  60.00  184
  2  \w    -24.00  18.00   0.30   10.00    --  -10.44 -99.00  30.00  140
  3  \w    -15.00  23.10   0.30   10.00    --  -10.44 -99.00 -60.00  127
  4  \w    -24.00  12.00   0.30   10.00    --  -10.44 -99.00 -90.00  120
  5  \w    -42.00  24.00   0.30   10.00    --  -10.44  93.00-153.00  220
  6  \w    -57.00 -30.00   0.30   10.00    --  -10.44 128.00  96.00   90
;
_diffrn_measurement_device       'four-circle diffractometer'
_diffrn_measurement_device_type  
'XtaLAB Synergy, Single source at offset/far, HyPix'
_diffrn_measurement_method       '\w scans'
_diffrn_orient_matrix_type       
'CrysAlisPro convention (1999,Acta A55,543-557)'
_diffrn_orient_matrix_UB_11      -0.0310574000
_diffrn_orient_matrix_UB_12      0.0333432000
_diffrn_orient_matrix_UB_13      -0.0136337000
_diffrn_orient_matrix_UB_21      -0.0533204000
_diffrn_orient_matrix_UB_22      -0.0185791000
_diffrn_orient_matrix_UB_23      0.0100633000
_diffrn_orient_matrix_UB_31      0.0028029000
_diffrn_orient_matrix_UB_32      0.0158724000
_diffrn_orient_matrix_UB_33      0.0404276000
_diffrn_radiation_monochromator  mirror
_diffrn_radiation_probe          x-ray
_diffrn_radiation_type           'Mo K\a'
_diffrn_radiation_wavelength     0.71073
_diffrn_source                   'micro-focus sealed X-ray tube'
_diffrn_source_type              'PhotonJet (Mo) X-ray Source'
_reflns_Friedel_coverage         0.000
_reflns_Friedel_fraction_full    .
_reflns_Friedel_fraction_max     .
_reflns_number_gt                3762
_reflns_number_total             4885
_reflns_odcompleteness_completeness 99.91
_reflns_odcompleteness_iscentric 1
_reflns_odcompleteness_theta     28.22
_reflns_special_details          
;
 Reflections were merged by SHELXL according to the crystal
 class for the calculation of statistics and refinement.
 
 _reflns_Friedel_fraction is defined as the number of unique
 Friedel pairs measured divided by the number that would be
 possible theoretically, ignoring centric projections and
 systematic absences.
;
_reflns_threshold_expression     'I > 2\s(I)'
_computing_cell_refinement       'CrysAlisPro 1.171.40.72a (Rigaku OD, 2020)'
_computing_data_collection       'CrysAlisPro 1.171.40.72a (Rigaku OD, 2020)'
_computing_data_reduction        'CrysAlisPro 1.171.40.72a (Rigaku OD, 2020)'
_computing_molecular_graphics    'Olex2 1.3 (Dolomanov et al., 2009)'
_computing_publication_material  'Olex2 1.3 (Dolomanov et al., 2009)'
_computing_structure_refinement  'ShelXL 2018/3 (Sheldrick, 2015)'
_computing_structure_solution    'SHELXT 2014/4 (Sheldrick, 2014)'
_refine_diff_density_max         0.214
_refine_diff_density_min         -0.218
_refine_diff_density_rms         0.038
_refine_ls_extinction_coef       .
_refine_ls_extinction_method     none
_refine_ls_goodness_of_fit_ref   1.082
_refine_ls_hydrogen_treatment    constr
_refine_ls_matrix_type           full
_refine_ls_number_parameters     217
_refine_ls_number_reflns         4885
_refine_ls_number_restraints     0
_refine_ls_R_factor_all          0.0546
_refine_ls_R_factor_gt           0.0425
_refine_ls_restrained_S_all      1.082
_refine_ls_shift/su_max          0.001
_refine_ls_shift/su_mean         0.000
_refine_ls_structure_factor_coef Fsqd
_refine_ls_weighting_details     
'w=1/[\s^2^(Fo^2^)+(0.0660P)^2^+0.3042P] where P=(Fo^2^+2Fc^2^)/3'
_refine_ls_weighting_scheme      calc
_refine_ls_wR_factor_gt          0.1213
_refine_ls_wR_factor_ref         0.1292
_refine_special_details          ?
_olex2_refinement_description    
;
1. Fixed Uiso
 At 1.2 times of:
  All C(H) groups
2.a Ternary CH refined with riding coordinates:
 C8(H8), C20(H20)
2.b Aromatic/amide H refined with riding coordinates:
 C3(H3), C4(H4), C5(H5), C6(H6), C9(H9), C10(H10), C15(H15), C16(H16),
 C17(H17), C18(H18), C21(H21), C22(H22)
;
_atom_sites_solution_hydrogens   geom
_atom_sites_solution_primary     dual
_atom_sites_solution_secondary   ?
loop_
_atom_site_label
_atom_site_type_symbol
_atom_site_fract_x
_atom_site_fract_y
_atom_site_fract_z
_atom_site_U_iso_or_equiv
_atom_site_adp_type
_atom_site_occupancy
_atom_site_site_symmetry_order
_atom_site_calc_flag
_atom_site_refinement_flags_posn
_atom_site_refinement_flags_adp
_atom_site_refinement_flags_occupancy
_atom_site_disorder_assembly
_atom_site_disorder_group
O1 O 0.18090(7) 0.52211(5) 0.28359(5) 0.0555(2) Uani 1 1 d . . . . .
O2 O 0.58541(6) 0.72244(4) 0.35352(4) 0.04358(17) Uani 1 1 d . . . . .
C1 C 0.30469(8) 0.52941(5) 0.26827(6) 0.0402(2) Uani 1 1 d . . . . .
C2 C 0.30491(9) 0.52764(5) 0.17355(6) 0.0396(2) Uani 1 1 d . . . . .
C3 C 0.37298(11) 0.56153(6) 0.11473(7) 0.0555(3) Uani 1 1 d . . . . .
H3 H 0.432872 0.595570 0.128657 0.067 Uiso 1 1 calc R U . . .
C4 C 0.34859(15) 0.54274(8) 0.03226(8) 0.0736(4) Uani 1 1 d . . . . .
H4 H 0.393038 0.564941 -0.009622 0.088 Uiso 1 1 calc R U . . .
C5 C 0.26061(16) 0.49234(9) 0.01213(7) 0.0748(4) Uani 1 1 d . . . . .
H5 H 0.246832 0.480655 -0.043137 0.090 Uiso 1 1 calc R U . . .
C6 C 0.19170(13) 0.45840(7) 0.07254(8) 0.0639(3) Uani 1 1 d . . . . .
H6 H 0.131611 0.424471 0.058738 0.077 Uiso 1 1 calc R U . . .
C7 C 0.21516(10) 0.47656(6) 0.15337(7) 0.0468(2) Uani 1 1 d . . . . .
C8 C 0.16707(10) 0.45019(7) 0.23698(8) 0.0555(3) Uani 1 1 d . . . . .
H8 H 0.088516 0.427860 0.236287 0.067 Uiso 1 1 calc R U . . .
C9 C 0.26093(12) 0.40012(7) 0.27582(6) 0.0566(3) Uani 1 1 d . . . . .
H9 H 0.258948 0.346482 0.283897 0.068 Uiso 1 1 calc R U . . .
C10 C 0.34559(10) 0.44791(6) 0.29573(6) 0.0489(2) Uani 1 1 d . . . . .
H10 H 0.415721 0.435226 0.321140 0.059 Uiso 1 1 calc R U . . .
C11 C 0.35625(9) 0.59696(6) 0.30829(6) 0.0455(2) Uani 1 1 d . . . . .
C12 C 0.40542(9) 0.65131(6) 0.33738(6) 0.0443(2) Uani 1 1 d . . . . .
C13 C 0.46239(8) 0.71799(5) 0.37538(6) 0.0380(2) Uani 1 1 d . . . . .
C14 C 0.47280(9) 0.71926(5) 0.46977(6) 0.0396(2) Uani 1 1 d . . . . .
C15 C 0.41067(11) 0.68546(7) 0.53224(7) 0.0557(3) Uani 1 1 d . . . . .
H15 H 0.347492 0.653091 0.521513 0.067 Uiso 1 1 calc R U . . .
C16 C 0.44667(14) 0.70187(8) 0.61361(8) 0.0679(4) Uani 1 1 d . . . . .
H16 H 0.406910 0.679519 0.657716 0.081 Uiso 1 1 calc R U . . .
C17 C 0.53871(13) 0.74992(8) 0.62889(7) 0.0653(3) Uani 1 1 d . . . . .
H17 H 0.560353 0.759874 0.683257 0.078 Uiso 1 1 calc R U . . .
C18 C 0.60108(11) 0.78444(7) 0.56465(7) 0.0552(3) Uani 1 1 d . . . . .
H18 H 0.663735 0.817297 0.575267 0.066 Uiso 1 1 calc R U . . .
C19 C 0.56678(9) 0.76825(5) 0.48512(6) 0.0420(2) Uani 1 1 d . . . . .
C20 C 0.60742(9) 0.79412(6) 0.39952(6) 0.0452(2) Uani 1 1 d . . . . .
H20 H 0.686860 0.814771 0.396253 0.054 Uiso 1 1 calc R U . . .
C21 C 0.51196(10) 0.84610(6) 0.36459(6) 0.0472(2) Uani 1 1 d . . . . .
H21 H 0.515850 0.899581 0.355722 0.057 Uiso 1 1 calc R U . . .
C22 C 0.42305(9) 0.80019(6) 0.34952(6) 0.0447(2) Uani 1 1 d . . . . .
H22 H 0.351172 0.814391 0.327728 0.054 Uiso 1 1 calc R U . . .

loop_
_atom_site_aniso_label
_atom_site_aniso_U_11
_atom_site_aniso_U_22
_atom_site_aniso_U_33
_atom_site_aniso_U_23
_atom_site_aniso_U_13
_atom_site_aniso_U_12
O1 0.0411(4) 0.0650(5) 0.0604(5) -0.0240(4) 0.0114(3) -0.0040(3)
O2 0.0380(3) 0.0473(4) 0.0454(4) -0.0134(3) 0.0020(3) 0.0036(3)
C1 0.0378(5) 0.0427(5) 0.0401(5) -0.0114(4) 0.0029(3) -0.0013(4)
C2 0.0457(5) 0.0337(4) 0.0394(5) -0.0036(3) -0.0001(4) 0.0004(3)
C3 0.0681(7) 0.0433(5) 0.0551(6) 0.0070(5) 0.0074(5) -0.0050(5)
C4 0.1123(12) 0.0614(7) 0.0471(6) 0.0179(6) 0.0145(7) 0.0070(8)
C5 0.1246(13) 0.0614(7) 0.0384(6) -0.0011(5) -0.0141(7) 0.0140(8)
C6 0.0871(9) 0.0513(6) 0.0534(7) -0.0098(5) -0.0230(6) -0.0012(6)
C7 0.0532(6) 0.0408(5) 0.0464(5) -0.0068(4) -0.0056(4) -0.0034(4)
C8 0.0505(6) 0.0588(6) 0.0572(6) -0.0148(5) 0.0094(5) -0.0186(5)
C9 0.0818(8) 0.0472(5) 0.0407(5) 0.0013(4) 0.0154(5) -0.0106(5)
C10 0.0633(6) 0.0495(5) 0.0339(4) -0.0029(4) 0.0039(4) 0.0047(5)
C11 0.0419(5) 0.0482(5) 0.0463(5) -0.0146(4) -0.0026(4) 0.0033(4)
C12 0.0417(5) 0.0472(5) 0.0439(5) -0.0132(4) -0.0045(4) 0.0048(4)
C13 0.0363(4) 0.0404(4) 0.0372(4) -0.0092(3) -0.0025(3) 0.0038(3)
C14 0.0460(5) 0.0363(4) 0.0367(4) -0.0054(3) -0.0023(4) 0.0028(4)
C15 0.0682(7) 0.0477(5) 0.0511(6) 0.0003(5) 0.0060(5) -0.0064(5)
C16 0.1003(10) 0.0611(7) 0.0422(6) 0.0073(5) 0.0090(6) 0.0047(7)
C17 0.0951(10) 0.0639(7) 0.0368(5) -0.0043(5) -0.0138(6) 0.0144(7)
C18 0.0637(7) 0.0547(6) 0.0473(6) -0.0107(5) -0.0176(5) 0.0042(5)
C19 0.0460(5) 0.0402(4) 0.0399(5) -0.0059(4) -0.0066(4) 0.0025(4)
C20 0.0435(5) 0.0454(5) 0.0467(5) -0.0093(4) 0.0015(4) -0.0048(4)
C21 0.0629(6) 0.0400(5) 0.0385(5) -0.0008(4) 0.0071(4) 0.0029(4)
C22 0.0497(5) 0.0472(5) 0.0371(5) -0.0044(4) -0.0027(4) 0.0123(4)

_geom_special_details            
;
 All esds (except the esd in the dihedral angle between two l.s. planes)
 are estimated using the full covariance matrix.  The cell esds are taken
 into account individually in the estimation of esds in distances, angles
 and torsion angles; correlations between esds in cell parameters are only
 used when they are defined by crystal symmetry.  An approximate (isotropic)
 treatment of cell esds is used for estimating esds involving l.s. planes.
;
loop_
_geom_bond_atom_site_label_1
_geom_bond_atom_site_label_2
_geom_bond_distance
_geom_bond_site_symmetry_2
_geom_bond_publ_flag
O1 C1 1.4484(11) . ?
O1 C8 1.4551(13) . ?
O2 C13 1.4581(11) . ?
O2 C20 1.4596(11) . ?
C1 C2 1.5330(13) . ?
C1 C10 1.5406(14) . ?
C1 C11 1.4538(13) . ?
C2 C3 1.3619(15) . ?
C2 C7 1.3917(14) . ?
C3 H3 0.9300 . ?
C3 C4 1.4010(19) . ?
C4 H4 0.9300 . ?
C4 C5 1.369(2) . ?
C5 H5 0.9300 . ?
C5 C6 1.386(2) . ?
C6 H6 0.9300 . ?
C6 C7 1.3713(16) . ?
C7 C8 1.5296(16) . ?
C8 H8 0.9800 . ?
C8 C9 1.5147(19) . ?
C9 H9 0.9300 . ?
C9 C10 1.3119(17) . ?
C10 H10 0.9300 . ?
C11 C12 1.1874(14) . ?
C12 C13 1.4544(13) . ?
C13 C14 1.5322(13) . ?
C13 C22 1.5391(13) . ?
C14 C15 1.3663(15) . ?
C14 C19 1.3903(13) . ?
C15 H15 0.9300 . ?
C15 C16 1.4085(18) . ?
C16 H16 0.9300 . ?
C16 C17 1.363(2) . ?
C17 H17 0.9300 . ?
C17 C18 1.3943(19) . ?
C18 H18 0.9300 . ?
C18 C19 1.3742(14) . ?
C19 C20 1.5274(14) . ?
C20 H20 0.9800 . ?
C20 C21 1.5220(15) . ?
C21 H21 0.9300 . ?
C21 C22 1.3122(15) . ?
C22 H22 0.9300 . ?

loop_
_geom_angle_atom_site_label_1
_geom_angle_atom_site_label_2
_geom_angle_atom_site_label_3
_geom_angle
_geom_angle_site_symmetry_1
_geom_angle_site_symmetry_3
_geom_angle_publ_flag
C1 O1 C8 95.26(7) . . ?
C13 O2 C20 95.06(6) . . ?
O1 C1 C2 99.85(8) . . ?
O1 C1 C10 99.86(8) . . ?
O1 C1 C11 113.10(8) . . ?
C2 C1 C10 105.66(7) . . ?
C11 C1 C2 117.41(8) . . ?
C11 C1 C10 118.11(9) . . ?
C3 C2 C1 133.73(10) . . ?
C3 C2 C7 122.00(10) . . ?
C7 C2 C1 104.22(8) . . ?
C2 C3 H3 121.5 . . ?
C2 C3 C4 116.92(12) . . ?
C4 C3 H3 121.5 . . ?
C3 C4 H4 119.4 . . ?
C5 C4 C3 121.30(12) . . ?
C5 C4 H4 119.4 . . ?
C4 C5 H5 119.4 . . ?
C4 C5 C6 121.25(11) . . ?
C6 C5 H5 119.4 . . ?
C5 C6 H6 121.1 . . ?
C7 C6 C5 117.72(12) . . ?
C7 C6 H6 121.1 . . ?
C2 C7 C8 104.25(9) . . ?
C6 C7 C2 120.82(11) . . ?
C6 C7 C8 134.86(11) . . ?
O1 C8 C7 99.68(8) . . ?
O1 C8 H8 116.0 . . ?
O1 C8 C9 100.85(9) . . ?
C7 C8 H8 116.0 . . ?
C9 C8 C7 106.14(9) . . ?
C9 C8 H8 116.0 . . ?
C8 C9 H9 127.0 . . ?
C10 C9 C8 105.94(10) . . ?
C10 C9 H9 127.0 . . ?
C1 C10 H10 127.1 . . ?
C9 C10 C1 105.71(10) . . ?
C9 C10 H10 127.1 . . ?
C12 C11 C1 175.13(11) . . ?
C11 C12 C13 177.89(11) . . ?
O2 C13 C14 99.52(7) . . ?
O2 C13 C22 99.80(8) . . ?
C12 C13 O2 111.99(7) . . ?
C12 C13 C14 117.89(9) . . ?
C12 C13 C22 118.30(8) . . ?
C14 C13 C22 106.31(7) . . ?
C15 C14 C13 133.68(9) . . ?
C15 C14 C19 121.99(9) . . ?
C19 C14 C13 104.31(8) . . ?
C14 C15 H15 121.5 . . ?
C14 C15 C16 116.97(11) . . ?
C16 C15 H15 121.5 . . ?
C15 C16 H16 119.4 . . ?
C17 C16 C15 121.20(12) . . ?
C17 C16 H16 119.4 . . ?
C16 C17 H17 119.3 . . ?
C16 C17 C18 121.33(11) . . ?
C18 C17 H17 119.3 . . ?
C17 C18 H18 121.1 . . ?
C19 C18 C17 117.71(11) . . ?
C19 C18 H18 121.1 . . ?
C14 C19 C20 104.53(8) . . ?
C18 C19 C14 120.79(10) . . ?
C18 C19 C20 134.66(10) . . ?
O2 C20 C19 99.48(8) . . ?
O2 C20 H20 116.0 . . ?
O2 C20 C21 100.36(8) . . ?
C19 C20 H20 116.0 . . ?
C21 C20 C19 106.68(8) . . ?
C21 C20 H20 116.0 . . ?
C20 C21 H21 126.9 . . ?
C22 C21 C20 106.11(9) . . ?
C22 C21 H21 126.9 . . ?
C13 C22 H22 127.1 . . ?
C21 C22 C13 105.74(8) . . ?
C21 C22 H22 127.1 . . ?

loop_
_geom_torsion_atom_site_label_1
_geom_torsion_atom_site_label_2
_geom_torsion_atom_site_label_3
_geom_torsion_atom_site_label_4
_geom_torsion
_geom_torsion_site_symmetry_1
_geom_torsion_site_symmetry_2
_geom_torsion_site_symmetry_3
_geom_torsion_site_symmetry_4
_geom_torsion_publ_flag
O1 C1 C2 C3 147.65(11) . . . . ?
O1 C1 C2 C7 -34.92(9) . . . . ?
O1 C1 C10 C9 34.08(10) . . . . ?
O1 C8 C9 C10 -33.23(11) . . . . ?
O2 C13 C14 C15 -146.27(11) . . . . ?
O2 C13 C14 C19 35.17(9) . . . . ?
O2 C13 C22 C21 -34.01(9) . . . . ?
O2 C20 C21 C22 33.83(10) . . . . ?
C1 O1 C8 C7 -56.16(10) . . . . ?
C1 O1 C8 C9 52.49(9) . . . . ?
C1 C2 C3 C4 177.13(11) . . . . ?
C1 C2 C7 C6 -177.89(10) . . . . ?
C1 C2 C7 C8 -0.45(10) . . . . ?
C2 C1 C10 C9 -69.16(10) . . . . ?
C2 C3 C4 C5 -0.3(2) . . . . ?
C2 C7 C8 O1 35.49(11) . . . . ?
C2 C7 C8 C9 -68.88(10) . . . . ?
C3 C2 C7 C6 -0.08(17) . . . . ?
C3 C2 C7 C8 177.36(10) . . . . ?
C3 C4 C5 C6 0.5(2) . . . . ?
C4 C5 C6 C7 -0.5(2) . . . . ?
C5 C6 C7 C2 0.27(18) . . . . ?
C5 C6 C7 C8 -176.22(13) . . . . ?
C6 C7 C8 O1 -147.62(13) . . . . ?
C6 C7 C8 C9 108.01(15) . . . . ?
C7 C2 C3 C4 0.08(17) . . . . ?
C7 C8 C9 C10 70.29(10) . . . . ?
C8 O1 C1 C2 55.87(9) . . . . ?
C8 O1 C1 C10 -52.09(9) . . . . ?
C8 O1 C1 C11 -178.54(9) . . . . ?
C8 C9 C10 C1 -0.46(11) . . . . ?
C10 C1 C2 C3 -109.10(13) . . . . ?
C10 C1 C2 C7 68.33(10) . . . . ?
C11 C1 C2 C3 25.06(16) . . . . ?
C11 C1 C2 C7 -157.51(9) . . . . ?
C11 C1 C10 C9 157.06(9) . . . . ?
C12 C13 C14 C15 -25.05(16) . . . . ?
C12 C13 C14 C19 156.39(8) . . . . ?
C12 C13 C22 C21 -155.65(9) . . . . ?
C13 O2 C20 C19 56.27(8) . . . . ?
C13 O2 C20 C21 -52.78(8) . . . . ?
C13 C14 C15 C16 -178.90(11) . . . . ?
C13 C14 C19 C18 178.94(9) . . . . ?
C13 C14 C19 C20 0.29(9) . . . . ?
C14 C13 C22 C21 69.02(10) . . . . ?
C14 C15 C16 C17 0.59(19) . . . . ?
C14 C19 C20 O2 -35.61(9) . . . . ?
C14 C19 C20 C21 68.29(9) . . . . ?
C15 C14 C19 C18 0.16(15) . . . . ?
C15 C14 C19 C20 -178.49(9) . . . . ?
C15 C16 C17 C18 -0.2(2) . . . . ?
C16 C17 C18 C19 -0.15(19) . . . . ?
C17 C18 C19 C14 0.20(16) . . . . ?
C17 C18 C19 C20 178.36(11) . . . . ?
C18 C19 C20 O2 146.02(12) . . . . ?
C18 C19 C20 C21 -110.08(13) . . . . ?
C19 C14 C15 C16 -0.54(16) . . . . ?
C19 C20 C21 C22 -69.44(10) . . . . ?
C20 O2 C13 C12 178.54(8) . . . . ?
C20 O2 C13 C14 -56.07(8) . . . . ?
C20 O2 C13 C22 52.47(8) . . . . ?
C20 C21 C22 C13 0.12(10) . . . . ?
C22 C13 C14 C15 110.49(12) . . . . ?
C22 C13 C14 C19 -68.07(9) . . . . ?

_shelx_res_file                  
;
TITL origi42_a.res in Pccn
    origi42.res
    created by SHELXL-2018/3 at 09:31:50 on 08-Mar-2020
REM Old TITL OriGi42 in Pccn
REM SHELXT solution in Pccn
REM R1 0.153, Rweak 0.006, Alpha 0.021, Orientation as input
REM Formula found by SHELXT: C22 O2
CELL 0.71073 11.482 17.1596 16.1811 90 90 90
ZERR 8 0.0003 0.0004 0.0003 0 0 0
LATT 1
SYMM 0.5-X,0.5-Y,+Z
SYMM -X,0.5+Y,0.5-Z
SYMM 0.5+X,-Y,0.5-Z
SFAC C H O
UNIT 176 112 16

L.S. 10
PLAN  5
CONF
BOND $H
list 4
fmap 2 53
acta
MORE -1
OMIT 1 1 0
REM <olex2.extras>
REM <HklSrc "%.\\OriGi42.hkl">
REM </olex2.extras>

WGHT    0.066000    0.304200
FVAR       0.22960
O1    3    0.180895    0.522108    0.283595    11.00000    0.04114    0.06500 =
         0.06044   -0.02403    0.01138   -0.00397
O2    3    0.585415    0.722443    0.353525    11.00000    0.03799    0.04733 =
         0.04541   -0.01342    0.00195    0.00362
C1    1    0.304694    0.529405    0.268269    11.00000    0.03776    0.04271 =
         0.04007   -0.01139    0.00293   -0.00130
C2    1    0.304915    0.527643    0.173550    11.00000    0.04566    0.03367 =
         0.03941   -0.00356   -0.00015    0.00036
C3    1    0.372978    0.561531    0.114728    11.00000    0.06806    0.04331 =
         0.05505    0.00704    0.00743   -0.00500
AFIX  43
H3    2    0.432872    0.595570    0.128657    11.00000   -1.20000
AFIX   0
C4    1    0.348592    0.542742    0.032264    11.00000    0.11229    0.06139 =
         0.04711    0.01793    0.01452    0.00697
AFIX  43
H4    2    0.393038    0.564941   -0.009622    11.00000   -1.20000
AFIX   0
C5    1    0.260612    0.492339    0.012128    11.00000    0.12463    0.06137 =
         0.03837   -0.00109   -0.01413    0.01402
AFIX  43
H5    2    0.246832    0.480655   -0.043137    11.00000   -1.20000
AFIX   0
C6    1    0.191701    0.458399    0.072544    11.00000    0.08707    0.05129 =
         0.05339   -0.00983   -0.02296   -0.00123
AFIX  43
H6    2    0.131611    0.424471    0.058738    11.00000   -1.20000
AFIX   0
C7    1    0.215160    0.476562    0.153375    11.00000    0.05319    0.04080 =
         0.04638   -0.00676   -0.00556   -0.00343
C8    1    0.167070    0.450185    0.236976    11.00000    0.05052    0.05878 =
         0.05717   -0.01477    0.00935   -0.01862
AFIX  13
H8    2    0.088516    0.427860    0.236287    11.00000   -1.20000
AFIX   0
C9    1    0.260930    0.400125    0.275817    11.00000    0.08178    0.04717 =
         0.04075    0.00130    0.01544   -0.01063
AFIX  43
H9    2    0.258948    0.346482    0.283897    11.00000   -1.20000
AFIX   0
C10   1    0.345589    0.447911    0.295728    11.00000    0.06333    0.04948 =
         0.03391   -0.00290    0.00385    0.00471
AFIX  43
H10   2    0.415721    0.435226    0.321140    11.00000   -1.20000
AFIX   0
C11   1    0.356251    0.596962    0.308291    11.00000    0.04193    0.04822 =
         0.04628   -0.01458   -0.00256    0.00329
C12   1    0.405419    0.651307    0.337378    11.00000    0.04172    0.04721 =
         0.04390   -0.01320   -0.00450    0.00483
C13   1    0.462392    0.717987    0.375379    11.00000    0.03632    0.04041 =
         0.03720   -0.00923   -0.00246    0.00379
C14   1    0.472798    0.719258    0.469773    11.00000    0.04601    0.03626 =
         0.03667   -0.00540   -0.00232    0.00280
C15   1    0.410673    0.685461    0.532237    11.00000    0.06818    0.04772 =
         0.05113    0.00027    0.00597   -0.00639
AFIX  43
H15   2    0.347492    0.653091    0.521513    11.00000   -1.20000
AFIX   0
C16   1    0.446669    0.701872    0.613609    11.00000    0.10031    0.06105 =
         0.04225    0.00729    0.00900    0.00469
AFIX  43
H16   2    0.406910    0.679519    0.657716    11.00000   -1.20000
AFIX   0
C17   1    0.538711    0.749917    0.628888    11.00000    0.09510    0.06393 =
         0.03680   -0.00427   -0.01375    0.01443
AFIX  43
H17   2    0.560353    0.759874    0.683257    11.00000   -1.20000
AFIX   0
C18   1    0.601079    0.784442    0.564652    11.00000    0.06373    0.05472 =
         0.04729   -0.01070   -0.01761    0.00419
AFIX  43
H18   2    0.663735    0.817297    0.575267    11.00000   -1.20000
AFIX   0
C19   1    0.566784    0.768251    0.485117    11.00000    0.04600    0.04016 =
         0.03995   -0.00589   -0.00659    0.00247
C20   1    0.607419    0.794118    0.399521    11.00000    0.04345    0.04537 =
         0.04667   -0.00933    0.00146   -0.00479
AFIX  13
H20   2    0.686860    0.814771    0.396253    11.00000   -1.20000
AFIX   0
C21   1    0.511959    0.846097    0.364592    11.00000    0.06294    0.04000 =
         0.03854   -0.00085    0.00705    0.00295
AFIX  43
H21   2    0.515850    0.899581    0.355722    11.00000   -1.20000
AFIX   0
C22   1    0.423055    0.800194    0.349520    11.00000    0.04970    0.04716 =
         0.03714   -0.00439   -0.00267    0.01227
AFIX  43
H22   2    0.351172    0.814391    0.327728    11.00000   -1.20000
AFIX   0
HKLF 4


REM  origi42_a.res in Pccn
REM wR2 = 0.1292, GooF = S = 1.082, Restrained GooF = 1.082 for all data
REM R1 = 0.0425 for 3762 Fo > 4sig(Fo) and 0.0546 for all 4885 data
REM 217 parameters refined using 0 restraints

END

WGHT      0.0660      0.3042

REM Highest difference peak  0.214,  deepest hole -0.218,  1-sigma level  0.038
Q1    1   0.4621  0.7191  0.4247  11.00000  0.05    0.21
Q2    1   0.4364  0.7594  0.3606  11.00000  0.05    0.20
Q3    1   0.3127  0.5352  0.2184  11.00000  0.05    0.18
Q4    1   0.3437  0.5439  0.1450  11.00000  0.05    0.16
Q5    1   0.4111  0.6042  0.3370  11.00000  0.05    0.16
;
_shelx_res_checksum              85412
_shelx_hkl_file                  
;
   0   2   0    0.20    0.02
   0   3   0    0.02    0.02
   0   4   0 5045.39   95.51
   0   5   0    0.17    0.03
   0  -6   0    0.03    0.03
   0   6   0    0.08    0.03
   0  -7   0    0.01    0.03
   0   7   0    0.05    0.03
   0  -8   0  187.84    3.62
   0   8   0  184.35    3.61
   0  -9   0    0.02    0.04
   0   9   0    0.05    0.04
   0   9   0   -0.01    0.04
   0 -10   0    0.22    0.06
   0  10   0    0.27    0.05
   0  10   0    0.38    0.08
   0 -11   0    0.07    0.06
   0  11   0    0.03    0.05
   0  11   0    0.01    0.08
   0 -12   0  250.14    4.96
   0  12   0  255.10    4.91
   0  12   0  254.20    4.98
   0 -13   0    0.05    0.07
   0  13   0    0.12    0.06
   0  13   0   -0.02    0.09
   0  14   0    0.73    0.10
   0  14   0    0.86    0.14
   0  15   0    0.01    0.09
   0  15   0   -0.03    0.13
   0  16   0  155.56    3.08
   0  16   0  153.23    3.15
   0  17   0    0.12    0.09
   0  18   0    0.85    0.11
   0 -19   0   -0.05    0.11
   0  19   0    0.06    0.09
   0  20   0    1.90    0.15
   0 -20   0    1.85    0.18
   0  21   0    0.01    0.10
   0 -21   0   -0.07    0.12
   0  22   0    0.53    0.13
   0 -22   0    0.87    0.16
   0 -23   0    0.14    0.14
   0  -2  -1    0.00    0.01
   0  -2  -1    0.01    0.01
   0  -3  -1    0.04    0.03
   0  -3  -1    0.03    0.02
   0   3  -1    0.02    0.02
   0   4   1    0.01    0.03
   0   4  -1    0.00    0.02
   0   5   1    0.02    0.02
   0   5  -1    0.03    0.02
   0   5   1    0.00    0.03
   0  -5   1    0.05    0.02
   0   6   1    0.00    0.02
   0   6  -1    0.01    0.02
   0  -6   1    0.01    0.03
   0   7   1    0.00    0.03
   0  -7   1   -0.02    0.03
   0   7  -1    0.00    0.03
   0  -7  -1    0.04    0.03
   0   8   1   -0.02    0.04
   0  -8   1    0.02    0.04
   0  -8  -1   -0.01    0.04
   0   8   1   -0.02    0.05
   0   8  -1    0.04    0.04
   0   9   1    0.01    0.04
   0  -9  -1    0.02    0.05
   0  -9   1    0.07    0.05
   0   9   1    0.01    0.06
   0   9  -1    0.02    0.04
   0  10   1    0.04    0.04
   0 -10  -1    0.09    0.06
   0  10   1    0.09    0.07
   0  10  -1   -0.03    0.05
   0 -11  -1    0.02    0.06
   0  11   1    0.02    0.05
   0 -12  -1    0.07    0.07
   0  12   1    0.14    0.06
   0  13   1    0.07    0.09
   0 -13  -1   -0.05    0.08
   0  13   1    0.07    0.06
   0  13  -1   -0.02    0.06
   0  14   1    0.10    0.11
   0  14  -1   -0.03    0.11
   0 -14  -1   -0.04    0.09
   0  14   1   -0.03    0.08
   0  14  -1   -0.04    0.08
   0  15  -1    0.01    0.13
   0  15   1    0.11    0.13
   0 -15  -1    0.08    0.11
   0  15   1   -0.03    0.09
   0  15  -1   -0.04    0.09
   0  16  -1   -0.04    0.09
   0  16   1   -0.02    0.10
   0  16   1   -0.12    0.15
   0  16  -1   -0.09    0.15
   0  17  -1   -0.14    0.10
   0  17   1   -0.05    0.08
   0  18  -1    0.09    0.09
   0 -18   1    0.04    0.09
   0  18   1    0.07    0.09
   0  19  -1    0.03    0.09
   0 -19   1    0.06    0.10
   0  19   1   -0.04    0.09
   0  20  -1   -0.11    0.10
   0  20   1   -0.13    0.10
   0 -20   1    0.09    0.11
   0 -20  -1    0.02    0.12
   0  21   1   -0.04    0.11
   0  21  -1   -0.14    0.11
   0 -21  -1   -0.11    0.13
   0 -21   1   -0.18    0.12
   0  22  -1   -0.01    0.11
   0  22   1   -0.08    0.12
   0 -22  -1    0.13    0.15
   0 -22   1    0.06    0.12
   0 -23  -1   -0.18    0.16
   0   0  -2  188.23    3.58
   0   0   2  186.96    3.58
   0   0   2  186.45    3.59
   0   1   2  817.36   15.66
   0  -1   2  829.04   15.66
   0  -1  -2  822.04   15.67
   0   1  -2  823.40   15.66
   0  -1  -2  832.73   15.66
   0  -1  -2  829.77   15.67
   0  -2  -2 2193.66   41.56
   0  -2  -2 2208.04   41.57
   0  -2  -2 2184.01   41.57
   0  -3  -2  108.28    2.05
   0  -3  -2  105.49    2.06
   0  -3  -2  106.35    2.07
   0  -3  -2  104.60    2.07
   0  -4  -2  283.41    5.39
   0   4  -2  282.39    5.37
   0  -4  -2  275.14    5.40
   0  -4  -2  280.55    5.36
   0   4  -2  284.25    5.36
   0   5   2  107.93    2.00
   0  -5  -2  100.70    1.99
   0  -5  -2  103.57    1.96
   0  -5  -2   99.61    2.02
   0   5  -2  100.25    1.98
   0   5  -2  100.73    1.96
   0   6  -2    2.20    0.09
   0  -6  -2    2.74    0.12
   0   6   2    2.69    0.10
   0   6  -2    2.54    0.08
   0  -6  -2    2.75    0.08
   0  -6  -2    2.65    0.10
   0   7  -2   30.87    0.65
   0   7   2   32.52    0.67
   0  -7  -2   31.17    0.62
   0   7  -2   30.99    0.62
   0   7   2   31.12    0.69
   0  -8  -2    5.34    0.19
   0   8  -2    4.77    0.15
   0   8   2    5.04    0.19
   0   8   2    5.36    0.17
   0   8  -2    4.73    0.12
   0  -8  -2    4.89    0.12
   0   9  -2   12.97    0.32
   0  -9  -2   13.19    0.36
   0  -9  -2   12.62    0.27
   0   9   2   13.14    0.33
   0   9   2   13.68    0.37
   0  10  -2   23.95    0.54
   0  10   2   24.96    0.56
   0  10   2   22.98    0.59
   0 -10  -2   24.36    0.60
   0  11  -2   97.96    1.99
   0  11   2  100.67    2.05
   0  11   2   99.90    2.00
   0 -11  -2  102.31    2.06
   0 -12  -2    0.85    0.11
   0  12   2    0.64    0.08
   0  12   2    0.65    0.11
   0 -13  -2    3.29    0.19
   0  13   2    3.73    0.20
   0  13   2    3.91    0.17
   0 -14  -2   49.65    1.16
   0  14   2   50.05    1.15
   0  14   2   51.23    1.09
   0  15  -2  138.28    2.81
   0  15   2  141.16    2.82
   0 -15  -2  144.28    2.90
   0  15   2  142.21    2.89
   0  16  -2   17.87    0.55
   0  16   2   18.32    0.49
   0  16  -2   18.61    0.48
   0 -16  -2   17.75    0.55
   0  16   2   17.92    0.54
   0 -17   2   25.58    0.65
   0  17  -2   25.99    0.63
   0 -17  -2   25.16    0.71
   0  17   2   25.92    0.64
   0 -18   2   11.69    0.38
   0  18  -2   11.94    0.36
   0  18   2   11.88    0.37
   0 -19   2    0.03    0.09
   0  19  -2   -0.01    0.09
   0  19   2    0.04    0.09
   0 -20   2    1.74    0.16
   0  20   2    1.86    0.15
   0  20  -2    1.82    0.15
   0 -21   2    0.07    0.11
   0 -21  -2    0.06    0.14
   0  21  -2   -0.02    0.11
   0  21   2    0.14    0.11
   0  22  -2    5.32    0.24
   0 -22  -2    5.31    0.31
   0 -22   2    6.27    0.28
   0  22   2    6.16    0.26
   0 -23  -2   -0.15    0.17
   0 -24  -2    1.57    0.22
   0   0  -3    0.02    0.02
   0   0   3    0.03    0.02
   0   0   3    0.03    0.02
   0   1   3    0.04    0.03
   0  -1   3    0.01    0.02
   0   1  -3   -0.01    0.02
   0  -1  -3   -0.01    0.02
   0   1   3    0.00    0.02
   0  -1  -3    0.02    0.03
   0  -2  -3    0.03    0.03
   0  -2  -3    0.03    0.03
   0  -3  -3    0.01    0.02
   0  -3  -3    0.02    0.02
   0  -3  -3    0.03    0.03
   0  -4  -3   -0.01    0.03
   0  -4  -3    0.02    0.03
   0  -4  -3    0.00    0.02
   0   4  -3    0.01    0.02
   0  -5  -3    0.02    0.03
   0   5   3   -0.01    0.03
   0   5  -3   -0.01    0.02
   0  -5  -3    0.00    0.02
   0  -5  -3    0.07    0.03
   0  -6  -3   -0.01    0.03
   0   6   3    0.03    0.03
   0  -6  -3    0.01    0.03
   0   6  -3    0.02    0.03
   0   6  -3    0.05    0.02
   0  -6  -3    0.00    0.02
   0   7  -3    0.01    0.02
   0  -7  -3    0.01    0.03
   0   7   3    0.08    0.04
   0  -7  -3   -0.05    0.05
   0   7  -3    0.04    0.03
   0   7   3   -0.04    0.05
   0  -7  -3    0.03    0.04
   0   8   3    0.05    0.04
   0  -8  -3    0.01    0.04
   0   8  -3   -0.01    0.03
   0   8   3    0.05    0.05
   0   8  -3    0.02    0.02
   0  -8  -3    0.10    0.03
   0   9   3    0.04    0.06
   0   9   3    0.08    0.05
   0   9  -3    0.04    0.04
   0  -9  -3   -0.06    0.05
   0  -9  -3    0.03    0.03
   0   9  -3    0.00    0.02
   0  10   3    0.09    0.07
   0 -10  -3    0.00    0.03
   0  10  -3    0.02    0.03
   0 -10  -3    0.03    0.06
   0  10  -3   -0.01    0.04
   0  10   3    0.10    0.05
   0 -11  -3    0.09    0.07
   0  11  -3    0.05    0.05
   0  11   3    0.02    0.08
   0  11   3    0.06    0.06
   0 -11  -3    0.03    0.03
   0 -12  -3   -0.02    0.08
   0  12  -3    0.02    0.06
   0  12   3   -0.01    0.08
   0  12   3   -0.02    0.06
   0  13   3   -0.04    0.09
   0  13   3   -0.01    0.06
   0 -13  -3   -0.03    0.09
   0  14   3   -0.04    0.11
   0  14   3    0.04    0.07
   0 -14  -3   -0.04    0.10
   0  15   3    0.11    0.09
   0 -15   3   -0.04    0.07
   0  15   3    0.13    0.12
   0 -15  -3   -0.02    0.11
   0  16   3   -0.09    0.08
   0 -16   3   -0.03    0.07
   0 -16  -3    0.17    0.12
   0  16   3    0.02    0.12
   0 -17   3   -0.12    0.08
   0  17  -3   -0.05    0.10
   0  17   3   -0.01    0.09
   0 -17  -3    0.04    0.12
   0 -18   3    0.03    0.09
   0  18  -3    0.08    0.10
   0  18   3    0.06    0.09
   0 -18  -3   -0.11    0.13
   0  19   3    0.08    0.10
   0  19  -3   -0.03    0.10
   0 -19   3   -0.03    0.09
   0  20   3    0.06    0.12
   0  20  -3   -0.04    0.11
   0 -20   3    0.09    0.10
   0 -21   3   -0.03    0.11
   0  21  -3    0.09    0.11
   0  21   3    0.12    0.11
   0 -21  -3    0.04    0.15
   0  22   3   -0.05    0.12
   0 -22  -3   -0.02    0.15
   0 -23  -3   -0.14    0.17
   0 -24  -3   -0.02    0.18
   0   0  -4  212.26    4.01
   0   0   4  202.60    4.02
   0   1  -4  379.73    7.27
   0  -1  -4  379.42    7.27
   0   1   4  382.76    7.29
   0  -1  -4  380.47    7.29
   0  -2  -4 2740.33   51.93
   0  -2  -4 2740.38   51.94
   0  -2  -4 2740.06   51.91
   0  -3  -4    3.56    0.14
   0  -3  -4    4.21    0.13
   0  -3  -4    3.71    0.14
   0  -4  -4    4.94    0.17
   0  -4  -4    4.85    0.15
   0   4  -4    4.80    0.15
   0  -4  -4    5.12    0.16
   0  -5  -4   80.97    1.63
   0   5   4   78.47    1.62
   0  -5  -4   79.77    1.63
   0  -5  -4   79.06    1.61
   0  -5  -4   81.13    1.59
   0   5  -4   81.76    1.59
   0  -6  -4    3.75    0.15
   0  -6  -4    3.14    0.11
   0   6  -4    3.22    0.11
   0  -6  -4    3.24    0.13
   0   6   4    3.23    0.13
   0  -7  -4   64.54    1.34
   0   7   4   67.29    1.36
   0   7  -4   65.59    1.31
   0  -7  -4   66.38    1.31
   0   7  -4   65.83    1.31
   0   7   4   66.15    1.38
   0  -7  -4   65.67    1.37
   0   8  -4   28.66    0.61
   0   8   4   28.88    0.66
   0  -8  -4   30.28    0.69
   0   8  -4   28.28    0.61
   0  -8  -4   29.44    0.61
   0   8   4   27.95    0.67
   0  -8  -4   29.20    0.65
   0   9   4    0.68    0.08
   0   9  -4    1.11    0.07
   0  -9  -4    0.91    0.10
   0  -9  -4    0.81    0.08
   0  -9  -4    0.88    0.06
   0   9  -4    1.13    0.06
   0   9   4    0.78    0.09
   0 -10  -4    1.45    0.12
   0  10  -4    1.78    0.09
   0  10   4    1.59    0.12
   0 -10  -4    1.67    0.08
   0  10  -4    1.68    0.08
   0  10   4    1.50    0.11
   0  11  -4   13.81    0.33
   0 -11  -4   13.36    0.41
   0  11  -4   12.99    0.30
   0 -11  -4   12.78    0.31
   0  11   4   14.09    0.38
   0  11   4   13.47    0.40
   0  12  -4    5.82    0.19
   0 -12  -4    5.81    0.25
   0  12  -4    5.64    0.15
   0 -12  -4    5.87    0.16
   0  12   4    6.16    0.25
   0  12   4    5.44    0.22
   0 -13   4    8.52    0.25
   0  13   4    9.48    0.30
   0  13  -4    8.61    0.26
   0  13   4    9.27    0.33
   0 -13  -4    9.63    0.34
   0  14   4   72.19    1.53
   0 -14   4   71.54    1.47
   0  14   4   73.17    1.58
   0 -14  -4   74.45    1.61
   0 -15   4   10.88    0.30
   0  15   4   10.91    0.35
   0  15   4   10.64    0.38
   0 -15  -4   10.57    0.40
   0  16   4    1.75    0.17
   0  16   4    1.85    0.15
   0 -16  -4    1.66    0.17
   0 -16   4    1.43    0.11
   0  17   4    2.30    0.17
   0 -17  -4    2.51    0.21
   0 -17   4    2.38    0.14
   0  18   4    2.01    0.16
   0 -18   4    2.24    0.13
   0 -18  -4    2.14    0.21
   0 -19   4    0.30    0.09
   0 -19  -4    0.31    0.15
   0  19   4    0.41    0.12
   0  19  -4    0.42    0.11
   0  20  -4    2.45    0.17
   0  20   4    2.37    0.18
   0 -20   4    2.21    0.15
   0  21  -4    0.87    0.14
   0 -21   4    0.77    0.12
   0  21   4    0.99    0.15
   0 -22  -4   14.90    0.56
   0 -23  -4    0.36    0.18
   0 -24  -4    0.27    0.18
   0 -25  -4    0.35    0.18
   0   0   5    0.02    0.03
   0   0  -5    0.04    0.03
   0  -1  -5    0.01    0.03
   0   1   5    0.02    0.03
   0  -1  -5    0.01    0.03
   0   1  -5    0.01    0.03
   0  -2  -5    0.02    0.04
   0  -2  -5   -0.02    0.03
   0  -2  -5    0.02    0.04
   0  -3  -5    0.02    0.03
   0  -3  -5   -0.01    0.04
   0  -3  -5   -0.02    0.04
   0   3  -5    0.00    0.02
   0  -4  -5   -0.03    0.04
   0  -4  -5   -0.01    0.04
   0  -4  -5    0.01    0.04
   0   4  -5   -0.01    0.03
   0  -5  -5   -0.01    0.04
   0  -5  -5    0.01    0.04
   0   5   5    0.08    0.04
   0  -5  -5    0.06    0.04
   0  -5  -5   -0.01    0.03
   0   5  -5   -0.04    0.03
   0  -6  -5    0.04    0.05
   0  -6  -5   -0.01    0.04
   0  -6  -5    0.03    0.05
   0  -6  -5    0.01    0.04
   0   6  -5    0.06    0.04
   0   7  -5    0.03    0.04
   0  -7  -5    0.01    0.04
   0  -7  -5   -0.01    0.05
   0  -7  -5    0.01    0.05
   0   7   5   -0.02    0.05
   0   7   5   -0.01    0.05
   0   8  -5   -0.01    0.04
   0  -8  -5    0.03    0.04
   0  -8  -5    0.01    0.05
   0   8   5    0.03    0.06
   0  -8  -5    0.09    0.06
   0   8   5    0.03    0.05
   0   8  -5    0.04    0.03
   0   9  -5    0.01    0.04
   0  -9  -5    0.01    0.04
   0   9   5   -0.03    0.06
   0  -9  -5   -0.01    0.06
   0   9  -5   -0.02    0.04
   0  -9  -5    0.05    0.06
   0   9   5    0.03    0.06
   0  10   5    0.01    0.06
   0  10  -5   -0.01    0.04
   0 -10  -5   -0.02    0.07
   0 -10  -5    0.04    0.07
   0 -10  -5   -0.03    0.04
   0  10  -5    0.04    0.04
   0  10   5    0.01    0.08
   0 -10  -5    0.02    0.06
   0  11  -5    0.00    0.04
   0 -11  -5   -0.02    0.04
   0  11   5   -0.05    0.08
   0 -11  -5   -0.01    0.08
   0  11  -5    0.05    0.04
   0 -11   5    0.00    0.03
   0  11   5   -0.02    0.06
   0 -12  -5    0.00    0.04
   0  12  -5    0.07    0.04
   0  12   5   -0.08    0.09
   0 -12   5   -0.02    0.03
   0  12  -5   -0.01    0.05
   0 -12  -5   -0.01    0.07
   0  12   5    0.08    0.08
   0 -13  -5   -0.04    0.09
   0 -13   5    0.09    0.04
   0  13  -5   -0.01    0.06
   0  13   5   -0.01    0.08
   0 -13  -5    0.02    0.05
   0  13  -5    0.05    0.04
   0  13   5    0.04    0.09
   0 -14   5   -0.08    0.05
   0 -14  -5    0.06    0.11
   0  14   5   -0.05    0.08
   0  14   5   -0.01    0.11
   0 -15   5   -0.01    0.05
   0 -15  -5    0.07    0.11
   0  15   5   -0.05    0.10
   0  15   5   -0.06    0.12
   0 -16   5    0.01    0.05
   0 -16  -5    0.15    0.13
   0  16   5    0.02    0.10
   0  16   5   -0.05    0.12
   0  17   5   -0.01    0.11
   0 -17  -5    0.15    0.12
   0 -17   5   -0.04    0.06
   0  18   5   -0.08    0.11
   0 -18   5   -0.02    0.07
   0 -18  -5    0.04    0.14
   0  19   5   -0.09    0.12
   0 -19   5   -0.02    0.07
   0 -19  -5    0.02    0.15
   0  20   5   -0.03    0.12
   0 -20   5   -0.04    0.07
   0  20  -5   -0.07    0.11
   0 -20  -5    0.07    0.17
   0  21   5    0.04    0.12
   0  21  -5   -0.07    0.11
   0 -22  -5   -0.05    0.18
   0 -23  -5    0.03    0.16
   0 -24  -5   -0.18    0.18
   0 -25  -5   -0.16    0.21
   0   0   6  468.94    8.83
   0   0  -6  452.37    8.80
   0   1   6  213.16    4.07
   0  -1  -6  206.30    4.06
   0   1  -6  202.31    4.03
   0  -1  -6  209.90    4.03
   0  -2  -6  123.55    2.49
   0  -2  -6  127.02    2.46
   0  -2  -6  124.27    2.49
   0   2   6  123.40    2.49
   0  -3  -6   22.45    0.54
   0   3  -6   22.44    0.48
   0  -3  -6   22.70    0.52
   0  -3  -6   22.41    0.55
   0  -4  -6   54.19    1.18
   0  -4  -6   54.61    1.18
   0  -4  -6   53.30    1.16
   0   4  -6   56.13    1.14
   0  -4  -6   54.75    1.14
   0   4  -6   55.84    1.08
   0  -5  -6  192.68    3.78
   0  -5  -6  192.20    3.73
   0   5  -6  191.26    3.73
   0  -5  -6  191.83    3.76
   0  -6  -6   60.14    1.30
   0  -6  -6   60.44    1.30
   0  -6  -6   60.69    1.29
   0  -6  -6   61.03    1.26
   0   6  -6   63.61    1.26
   0   7  -6   62.18    1.24
   0  -7  -6   57.25    1.28
   0  -7  -6   58.85    1.28
   0   7   6   60.86    1.28
   0  -7  -6   59.89    1.26
   0  -7  -6   59.45    1.23
   0  -8  -6  156.59    3.16
   0   8  -6  159.22    3.10
   0  -8  -6  158.88    3.10
   0  -8  -6  159.06    3.13
   0   8   6  157.44    3.15
   0  -9  -6   55.54    1.22
   0  -9  -6   55.10    1.18
   0   9   6   55.05    1.20
   0  -9  -6   54.64    1.14
   0   9  -6   56.21    1.14
   0   9  -6   54.43    1.11
   0   9   6   55.85    1.22
   0 -10  -6    0.60    0.09
   0  10  -6    0.60    0.06
   0  10   6    0.45    0.09
   0 -10  -6    0.54    0.09
   0  10   6    0.61    0.09
   0 -10  -6    0.75    0.07
   0  10  -6    0.53    0.07
   0 -11  -6    3.79    0.18
   0 -11  -6    3.76    0.20
   0  11   6    4.05    0.19
   0  11   6    3.70    0.20
   0 -11  -6    3.81    0.20
   0  11  -6    3.94    0.14
   0 -11  -6    3.67    0.15
   0  11  -6    3.94    0.15
   0 -12  -6   53.84    1.17
   0  12   6   53.37    1.21
   0  12   6   56.28    1.20
   0  12  -6   53.53    1.09
   0 -12  -6   53.95    1.23
   0 -12  -6   53.27    1.11
   0  12  -6   52.44    1.10
   0  13  -6   34.19    0.73
   0  13   6   34.16    0.85
   0  13   6   34.36    0.82
   0  13  -6   33.53    0.72
   0 -13  -6   33.48    0.73
   0 -13  -6   33.88    0.86
   0  14  -6    3.91    0.15
   0 -14  -6    3.54    0.22
   0  14  -6    3.83    0.14
   0 -14  -6    3.73    0.14
   0  14   6    4.07    0.23
   0  14   6    4.02    0.21
   0  15   6    1.87    0.16
   0  15   6    1.61    0.17
   0 -15  -6    1.75    0.09
   0 -15  -6    1.66    0.17
   0 -16  -6    5.41    0.30
   0  16   6    5.47    0.25
   0 -17  -6   11.36    0.45
   0  17   6   12.42    0.41
   0  18   6    1.26    0.15
   0 -18  -6    1.32    0.20
   0  19   6    1.25    0.17
   0 -19  -6    0.83    0.20
   0  20   6    3.23    0.22
   0 -20  -6    3.51    0.28
   0 -21  -6   -0.07    0.21
   0  21  -6    0.10    0.12
   0 -22  -6   -0.10    0.18
   0 -23  -6    0.21    0.20
   0 -24  -6    4.80    0.36
   0   0   7   -0.01    0.05
   0   0  -7    0.07    0.05
   0  -1   7    0.03    0.05
   0   1   7   -0.02    0.05
   0  -1  -7   -0.04    0.05
   0   1  -7    0.01    0.05
   0  -2  -7    0.03    0.06
   0   2   7    0.01    0.05
   0  -2  -7   -0.01    0.05
   0  -2  -7   -0.01    0.06
   0  -3  -7    0.01    0.05
   0  -3  -7   -0.02    0.06
   0  -3  -7   -0.05    0.06
   0   3  -7    0.06    0.03
   0  -4  -7   -0.01    0.05
   0   4  -7   -0.01    0.05
   0  -4  -7   -0.04    0.06
   0  -4  -7    0.01    0.06
   0   4  -7    0.01    0.03
   0  -5  -7   -0.01    0.05
   0   5  -7   -0.05    0.05
   0  -5  -7   -0.02    0.05
   0  -5  -7    0.01    0.06
   0  -5  -7    0.01    0.05
   0  -6  -7    0.05    0.06
   0   6  -7   -0.04    0.05
   0  -6  -7   -0.01    0.05
   0  -6  -7   -0.06    0.06
   0  -6  -7    0.14    0.05
   0  -7  -7    0.02    0.06
   0  -7  -7    0.04    0.06
   0   7  -7    0.01    0.05
   0  -7  -7    0.01    0.06
   0  -7  -7    0.01    0.06
   0  -8  -7   -0.01    0.07
   0  -8  -7    0.07    0.07
   0  -8  -7   -0.02    0.05
   0   8  -7    0.01    0.06
   0  -8  -7   -0.02    0.06
   0   9   7   -0.02    0.07
   0  -9  -7    0.05    0.07
   0  -9  -7    0.05    0.06
   0   9  -7   -0.07    0.06
   0  -9  -7    0.01    0.07
   0  10   7    0.05    0.07
   0 -10  -7    0.16    0.09
   0  10  -7    0.09    0.04
   0 -10  -7   -0.01    0.06
   0  10  -7   -0.09    0.07
   0 -10  -7    0.01    0.07
   0 -11  -7    0.01    0.08
   0  11   7    0.10    0.08
   0  11  -7    0.03    0.04
   0 -11  -7   -0.01    0.06
   0  11  -7    0.04    0.06
   0 -11  -7    0.04    0.08
   0 -12  -7   -0.02    0.09
   0  12   7    0.04    0.09
   0 -12  -7    0.02    0.08
   0 -12  -7    0.03    0.09
   0  12  -7   -0.03    0.05
   0 -12  -7    0.06    0.06
   0  12  -7   -0.03    0.06
   0  13   7   -0.05    0.10
   0 -13  -7   -0.01    0.09
   0  13  -7   -0.01    0.06
   0 -13  -7   -0.04    0.07
   0  13   7   -0.03    0.11
   0 -13  -7    0.02    0.11
   0  13  -7   -0.01    0.05
   0 -14  -7   -0.03    0.07
   0  14  -7   -0.04    0.06
   0 -14  -7   -0.05    0.12
   0  14  -7   -0.01    0.06
   0  14   7   -0.01    0.10
   0  14   7    0.02    0.12
   0  15   7   -0.04    0.10
   0  15  -7   -0.02    0.06
   0 -15  -7   -0.01    0.07
   0  15   7   -0.12    0.13
   0 -15  -7   -0.11    0.13
   0  16   7    0.10    0.12
   0 -16  -7    0.07    0.07
   0 -16  -7   -0.16    0.13
   0 -17  -7    0.10    0.14
   0  17   7   -0.06    0.12
   0 -18  -7   -0.02    0.15
   0 -19  -7   -0.14    0.16
   0 -20  -7    0.07    0.18
   0 -21  -7    0.10    0.19
   0 -22  -7   -0.17    0.19
   0 -22  -7   -0.23    0.21
   0 -23  -7    0.17    0.22
   0   0  -8  429.46    8.12
   0   0   8  411.12    8.16
   0   1  -8  287.70    5.73
   0  -1  -8  301.92    5.74
   0   1   8  299.86    5.79
   0  -1   8  295.85    5.79
   0  -2  -8  241.73    4.75
   0   2   8  242.89    4.80
   0  -2  -8  245.11    4.79
   0  -2  -8  245.94    4.78
   0   3  -8  132.71    2.57
   0  -3  -8  129.95    2.62
   0  -3  -8  132.05    2.67
   0  -3  -8  130.64    2.65
   0   4  -8  106.77    2.09
   0  -4  -8  107.16    2.18
   0  -4  -8  106.58    2.20
   0   4  -8  107.59    2.15
   0  -4  -8  104.39    2.15
   0   5  -8   14.74    0.33
   0  -5  -8   14.83    0.40
   0   5  -8   13.89    0.39
   0  -5  -8   15.55    0.42
   0  -5  -8   14.13    0.44
   0  -5  -8   14.30    0.43
   0  -6  -8    6.44    0.25
   0  -6  -8    7.09    0.26
   0  -6  -8    6.36    0.27
   0  -6  -8    7.04    0.27
   0  -6  -8    6.40    0.23
   0   6  -8    7.32    0.24
   0  -7  -8  181.11    3.59
   0  -7  -8  181.82    3.55
   0   7  -8  181.08    3.55
   0  -7  -8  178.64    3.61
   0  -7  -8  179.71    3.60
   0  -8  -8    2.84    0.17
   0  -8  -8    2.97    0.17
   0  -8  -8    3.04    0.18
   0  -8  -8    2.94    0.15
   0   8  -8    3.05    0.15
   0  -9  -8   18.72    0.53
   0   9  -8   18.96    0.48
   0  -9  -8   19.20    0.48
   0  -9  -8   18.56    0.54
   0  -9  -8   19.18    0.51
   0 -10  -8    0.52    0.11
   0 -10  -8    0.49    0.08
   0  10  -8    0.56    0.09
   0 -10  -8    0.55    0.10
   0  10  -8    0.57    0.06
   0 -11  -8   20.68    0.58
   0 -11  -8   19.43    0.49
   0  11  -8   19.21    0.49
   0 -11  -8   19.81    0.53
   0  11  -8   20.04    0.44
   0 -12  -8    0.12    0.07
   0  12  -8    0.10    0.08
   0 -12  -8    0.06    0.09
   0  12  -8    0.15    0.05
   0 -12  -8    0.32    0.12
   0 -13  -8   23.52    0.57
   0  13  -8   22.79    0.56
   0 -13  -8   24.49    0.68
   0 -13  -8   23.71    0.62
   0  13  -8   24.17    0.52
   0 -13  -8   23.64    0.68
   0 -14  -8   17.81    0.57
   0  14  -8   18.22    0.41
   0 -14  -8   17.49    0.45
   0  14  -8   16.70    0.44
   0  15  -8   29.85    0.68
   0 -15  -8   30.69    0.69
   0 -15  -8   30.39    0.84
   0 -16  -8    1.83    0.12
   0  16  -8    1.83    0.12
   0 -16  -8    1.75    0.20
   0 -17  -8    9.83    0.42
   0 -18  -8    0.85    0.19
   0 -19  -8    6.72    0.37
   0 -20  -8    0.40    0.19
   0 -21  -8    1.33    0.23
   0 -22  -8    1.21    0.25
   0 -22  -8    0.76    0.22
   0   0  -9    0.05    0.06
   0   0   9    0.01    0.06
   0  -1  -9   -0.02    0.06
   0  -1   9    0.01    0.06
   0   1   9    0.03    0.06
   0  -2  -9   -0.06    0.07
   0  -2  -9    0.01    0.06
   0  -2   9   -0.04    0.06
   0  -2  -9    0.01    0.06
   0   2   9   -0.01    0.06
   0  -3  -9   -0.03    0.06
   0  -3  -9   -0.01    0.06
   0   3  -9    0.01    0.04
   0  -3  -9    0.14    0.08
   0   4  -9    0.03    0.04
   0  -4  -9    0.01    0.07
   0   4  -9   -0.01    0.06
   0  -4  -9    0.07    0.06
   0  -4  -9   -0.08    0.08
   0  -5  -9    0.18    0.08
   0   5  -9    0.10    0.04
   0   5  -9    0.03    0.07
   0  -5  -9   -0.01    0.07
   0  -5  -9   -0.01    0.08
   0  -5  -9    0.01    0.09
   0   6  -9    0.03    0.07
   0  -6  -9    0.05    0.07
   0  -6  -9   -0.01    0.07
   0  -6  -9    0.03    0.08
   0  -6  -9   -0.05    0.08
   0  -6  -9    0.08    0.07
   0   7  -9   -0.02    0.06
   0  -7  -9    0.05    0.07
   0  -7  -9    0.03    0.07
   0  -7  -9    0.03    0.08
   0  -7  -9    0.03    0.08
   0  -7  -9   -0.04    0.07
   0  -8  -9   -0.03    0.07
   0   8  -9    0.04    0.07
   0  -8  -9    0.15    0.08
   0  -8  -9   -0.06    0.08
   0  -8  -9   -0.11    0.09
   0  -8  -9   -0.12    0.08
   0  -9  -9    0.07    0.08
   0   9  -9    0.01    0.07
   0  -9  -9    0.03    0.07
   0  -9  -9    0.07    0.09
   0  -9  -9    0.06    0.08
   0 -10  -9   -0.02    0.10
   0 -10  -9   -0.05    0.09
   0 -10  -9   -0.07    0.08
   0  10  -9   -0.01    0.08
   0 -10  -9   -0.02    0.08
   0  11  -9   -0.01    0.05
   0  11  -9    0.01    0.08
   0 -11  -9    0.09    0.07
   0 -11  -9    0.08    0.10
   0 -11  -9    0.05    0.10
   0 -12  -9    0.02    0.11
   0  12  -9   -0.02    0.05
   0 -12  -9   -0.03    0.08
   0  12  -9   -0.09    0.08
   0 -12  -9    0.01    0.10
   0 -13  -9   -0.04    0.12
   0  13  -9    0.03    0.05
   0  13  -9   -0.02    0.09
   0 -13  -9   -0.05    0.09
   0 -13  -9   -0.07    0.11
   0 -14  -9    0.13    0.12
   0  14  -9   -0.12    0.09
   0 -14  -9    0.02    0.09
   0 -14  -9    0.06    0.13
   0  14  -9   -0.01    0.05
   0 -14  -9   -0.01    0.11
   0 -15  -9   -0.06    0.14
   0 -15  -9   -0.03    0.08
   0  15  -9    0.04    0.08
   0 -16  -9   -0.02    0.15
   0  16  -9   -0.05    0.09
   0 -17  -9    0.02    0.15
   0  17  -9   -0.01    0.08
   0 -18  -9   -0.12    0.17
   0 -19  -9    0.05    0.17
   0 -20  -9    0.13    0.19
   0 -21  -9    0.16    0.19
   0 -22  -9    0.30    0.25
   0   0 -10   46.28    1.03
   0   0  10   45.22    1.08
   0  -1 -10    4.57    0.20
   0  -1  10    4.11    0.23
   0   1  10    4.77    0.24
   0  -2 -10   57.17    1.24
   0   2  10   54.91    1.29
   0  -2  10   57.79    1.31
   0  -2 -10   58.46    1.27
   0  -3 -10   97.11    2.04
   0  -3 -10   98.34    2.02
   0   3 -10   98.74    1.95
   0   3 -10   91.60    1.99
   0  -3 -10   97.17    1.99
   0  -4 -10    2.02    0.16
   0  -4 -10    2.53    0.17
   0   4 -10    2.19    0.11
   0   4 -10    2.03    0.14
   0  -4 -10    2.53    0.15
   0  -5 -10   26.95    0.74
   0  -5 -10   28.73    0.72
   0  -5 -10   28.48    0.69
   0   5 -10   29.14    0.70
   0   5 -10   28.63    0.62
   0   6 -10    8.47    0.30
   0  -6 -10    8.96    0.32
   0  -6 -10    8.03    0.33
   0  -6 -10    9.10    0.32
   0  -6 -10    9.15    0.34
   0  -6 -10    8.92    0.30
   0  -7 -10   13.67    0.42
   0  -7 -10   13.57    0.43
   0  -7 -10   13.06    0.40
   0   7 -10   13.29    0.40
   0  -7 -10   14.08    0.45
   0  -7 -10   14.19    0.46
   0  -8 -10    0.15    0.10
   0  -8 -10    0.08    0.11
   0   8 -10    0.31    0.09
   0  -8 -10    0.26    0.09
   0  -8 -10    0.37    0.11
   0  -9 -10   44.70    1.05
   0  -9 -10   45.35    1.08
   0  -9 -10   45.32    1.08
   0  -9 -10   45.59    1.02
   0   9 -10   44.51    1.01
   0  -9 -10   46.42    1.11
   0 -10 -10   22.48    0.60
   0 -10 -10   21.34    0.63
   0 -10 -10   21.49    0.63
   0 -10 -10   23.07    0.66
   0 -10 -10   22.28    0.57
   0  10 -10   21.60    0.56
   0 -11 -10   52.21    1.17
   0 -11 -10   50.56    1.20
   0 -11 -10   48.02    1.20
   0 -11 -10   52.33    1.13
   0  11 -10   51.74    1.12
   0  11 -10   50.75    1.03
   0  12 -10    7.39    0.20
   0  12 -10    7.18    0.27
   0 -12 -10    8.05    0.28
   0 -12 -10    7.69    0.34
   0  13 -10    4.19    0.13
   0 -13 -10    4.73    0.24
   0  13 -10    4.34    0.20
   0 -13 -10    4.48    0.21
   0 -13 -10    4.64    0.27
   0  14 -10   -0.02    0.04
   0 -14 -10    0.07    0.11
   0 -14 -10    0.10    0.09
   0  14 -10   -0.01    0.10
   0 -14 -10   -0.04    0.13
   0  15 -10   68.40    1.45
   0 -15 -10   67.21    1.45
   0 -15 -10   71.76    1.61
   0 -15 -10   67.32    1.60
   0 -15 -10   69.30    1.51
   0 -16 -10   14.91    0.55
   0  16 -10   14.83    0.41
   0 -17 -10    3.09    0.27
   0  17 -10    2.75    0.16
   0 -18 -10    1.66    0.23
   0 -19 -10   16.87    0.63
   0 -20 -10    2.25    0.26
   0 -21 -10    3.20    0.32
   0   0  11   -0.02    0.07
   0   0 -11   -0.05    0.08
   0  -1 -11    0.03    0.09
   0  -1  11   -0.02    0.08
   0   1  11    0.02    0.08
   0  -1 -11    0.03    0.07
   0  -2 -11    0.01    0.08
   0  -2 -11    0.15    0.09
   0   2  11    0.08    0.08
   0  -2  11    0.05    0.08
   0   2 -11   -0.01    0.06
   0   3 -11    0.05    0.06
   0  -3 -11    0.01    0.08
   0   3 -11    0.02    0.08
   0  -3 -11    0.06    0.09
   0  -3  11    0.02    0.07
   0  -3 -11    0.07    0.09
   0   4 -11    0.03    0.06
   0  -4 -11    0.01    0.09
   0   4 -11   -0.06    0.09
   0  -4 -11    0.01    0.08
   0  -4 -11    0.06    0.10
   0   5 -11   -0.03    0.05
   0  -5 -11    0.03    0.09
   0  -5 -11    0.04    0.10
   0  -5 -11   -0.06    0.10
   0   5 -11    0.05    0.10
   0  -6 -11    0.04    0.10
   0   6 -11    0.01    0.05
   0  -6 -11    0.04    0.09
   0   6 -11   -0.01    0.10
   0  -6 -11   -0.05    0.10
   0  -6 -11    0.10    0.10
   0  -6 -11    0.18    0.12
   0  -7 -11   -0.03    0.11
   0  -7 -11    0.09    0.11
   0  -7 -11    0.14    0.10
   0  -7 -11    0.05    0.11
   0   7 -11   -0.08    0.11
   0  -7 -11   -0.01    0.11
   0  -8 -11   -0.02    0.12
   0  -8 -11    0.08    0.11
   0   8 -11   -0.05    0.10
   0  -8 -11    0.01    0.10
   0  -8 -11    0.09    0.10
   0  -8 -11   -0.03    0.12
   0  -9 -11   -0.02    0.11
   0  -9 -11    0.02    0.13
   0  -9 -11    0.03    0.11
   0  -9 -11   -0.04    0.10
   0   9 -11   -0.05    0.11
   0  -9 -11    0.06    0.11
   0 -10 -11    0.10    0.11
   0  10 -11    0.01    0.10
   0 -10 -11    0.11    0.10
   0 -10 -11   -0.03    0.11
   0 -10 -11   -0.02    0.11
   0 -11 -11    0.14    0.12
   0 -11 -11    0.05    0.11
   0 -11 -11   -0.07    0.11
   0  11 -11    0.07    0.09
   0 -11 -11    0.05    0.10
   0 -12 -11   -0.07    0.11
   0  12 -11    0.02    0.05
   0 -12 -11   -0.07    0.09
   0  12 -11   -0.05    0.09
   0 -12 -11    0.08    0.12
   0 -12 -11   -0.04    0.12
   0  13 -11    0.02    0.04
   0 -13 -11    0.06    0.12
   0 -13 -11    0.06    0.10
   0  13 -11   -0.06    0.09
   0 -13 -11   -0.10    0.13
   0 -14 -11   -0.04    0.14
   0 -14 -11    0.03    0.11
   0  14 -11   -0.19    0.10
   0 -14 -11   -0.09    0.11
   0 -15 -11    0.19    0.15
   0 -15 -11    0.13    0.15
   0  15 -11    0.03    0.10
   0 -16 -11    0.16    0.14
   0  16 -11   -0.02    0.10
   0 -17 -11    0.20    0.17
   0 -18 -11   -0.18    0.17
   0 -19 -11   -0.16    0.18
   0 -20 -11   -0.14    0.18
   0   0 -12   65.67    1.42
   0   0  12   63.78    1.49
   0  -1 -12    6.88    0.27
   0   1  12    6.10    0.30
   0  -1  12    6.55    0.31
   0  -1 -12    6.58    0.29
   0   2 -12   21.57    0.56
   0  -2 -12   22.23    0.59
   0  -2  12   21.93    0.65
   0   2  12   20.48    0.64
   0  -2 -12   21.74    0.61
   0   3 -12   37.32    0.85
   0  -3 -12   38.26    0.93
   0   3 -12   37.00    0.89
   0  -3 -12   38.33    0.90
   0  -3  12   36.63    0.96
   0   4 -12    1.16    0.10
   0  -4 -12    1.19    0.15
   0   4 -12    1.15    0.14
   0  -4 -12    1.11    0.15
   0  -5 -12   30.20    0.78
   0  -5 -12   30.75    0.83
   0  -5 -12   30.30    0.80
   0   5 -12   32.08    0.70
   0  -5 -12   30.33    0.77
   0   5 -12   33.14    0.78
   0  -6 -12   20.07    0.61
   0  -6 -12   20.02    0.61
   0  -6 -12   19.50    0.57
   0   6 -12   20.18    0.47
   0  -6 -12   19.84    0.56
   0   6 -12   20.13    0.56
   0  -6 -12   20.77    0.59
   0  -7 -12  234.52    4.77
   0  -7 -12  232.79    4.72
   0  -7 -12  235.35    4.75
   0  -7 -12  239.28    4.72
   0  -7 -12  241.94    4.69
   0   7 -12  236.74    4.68
   0  -8 -12    4.46    0.23
   0   8 -12    4.13    0.23
   0  -8 -12    4.11    0.24
   0  -8 -12    4.30    0.26
   0  -8 -12    3.93    0.24
   0  -8 -12    4.35    0.27
   0   9 -12   56.00    1.29
   0  -9 -12   59.49    1.30
   0  -9 -12   57.96    1.36
   0  -9 -12   58.95    1.32
   0  -9 -12   58.67    1.36
   0 -10 -12    1.93    0.17
   0 -10 -12    1.81    0.18
   0 -10 -12    1.69    0.19
   0 -10 -12    2.00    0.19
   0  10 -12    1.85    0.16
   0 -11 -12    1.86    0.19
   0 -11 -12    1.82    0.19
   0 -11 -12    2.20    0.19
   0  11 -12    1.94    0.16
   0 -11 -12    2.31    0.17
   0 -12 -12    0.21    0.12
   0 -12 -12    0.29    0.12
   0  12 -12    0.21    0.10
   0 -12 -12    0.28    0.11
   0 -12 -12    0.14    0.12
   0  12 -12    0.23    0.05
   0 -13 -12    0.58    0.15
   0 -13 -12    0.36    0.15
   0  13 -12    0.76    0.13
   0 -13 -12    0.70    0.13
   0 -14 -12    1.47    0.15
   0  14 -12    1.43    0.15
   0 -14 -12    1.48    0.19
   0  15 -12    1.53    0.15
   0 -15 -12    1.45    0.20
   0  16 -12    0.87    0.13
   0 -16 -12    0.69    0.18
   0 -16 -12    0.80    0.19
   0 -17 -12    1.60    0.23
   0 -18 -12    4.85    0.33
   0 -19 -12    1.28    0.23
   0   0 -13    0.05    0.10
   0   0  13    0.06    0.09
   0   0 -13   -0.05    0.09
   0  -1 -13   -0.01    0.09
   0  -1 -13    0.05    0.10
   0   1 -13    0.11    0.08
   0   1  13    0.08    0.09
   0  -1  13    0.02    0.10
   0  -2 -13    0.18    0.10
   0  -2 -13   -0.06    0.10
   0  -2  13   -0.08    0.10
   0   2 -13    0.02    0.07
   0   2  13   -0.02    0.08
   0   3 -13    0.02    0.07
   0  -3  13    0.20    0.12
   0   3 -13   -0.08    0.11
   0  -3 -13    0.03    0.11
   0  -3 -13    0.08    0.11
   0   4 -13   -0.01    0.08
   0  -4 -13   -0.09    0.13
   0  -4  13    0.12    0.12
   0  -4 -13   -0.16    0.12
   0   4 -13   -0.07    0.12
   0   5 -13   -0.02    0.07
   0  -5 -13   -0.16    0.13
   0  -5 -13   -0.01    0.10
   0  -5 -13   -0.09    0.13
   0  -5 -13   -0.05    0.12
   0   5 -13   -0.11    0.12
   0  -6 -13    0.06    0.14
   0   6 -13    0.01    0.06
   0  -6 -13    0.02    0.11
   0  -6 -13   -0.07    0.12
   0  -6 -13   -0.02    0.12
   0  -6 -13    0.01    0.12
   0   6 -13    0.04    0.12
   0  -7 -13    0.03    0.12
   0  -7 -13    0.05    0.13
   0   7 -13    0.10    0.13
   0  -7 -13   -0.07    0.12
   0  -7 -13    0.17    0.15
   0  -8 -13   -0.09    0.13
   0   8 -13    0.03    0.13
   0  -8 -13   -0.08    0.15
   0  -8 -13    0.17    0.13
   0  -8 -13    0.06    0.12
   0  -9 -13    0.13    0.12
   0  -9 -13    0.18    0.13
   0   9 -13    0.20    0.13
   0  -9 -13    0.12    0.12
   0  -9 -13    0.13    0.13
   0  10 -13    0.10    0.11
   0 -10 -13   -0.01    0.12
   0 -10 -13   -0.10    0.12
   0 -10 -13    0.21    0.12
   0 -11 -13   -0.06    0.11
   0 -11 -13   -0.08    0.13
   0 -11 -13    0.11    0.11
   0  11 -13    0.08    0.10
   0 -12 -13    0.15    0.13
   0 -12 -13    0.01    0.11
   0  12 -13   -0.07    0.11
   0 -12 -13    0.04    0.13
   0 -13 -13   -0.15    0.15
   0  13 -13   -0.01    0.12
   0 -13 -13   -0.04    0.11
   0 -13 -13    0.09    0.13
   0  14 -13    0.15    0.12
   0 -14 -13   -0.13    0.14
   0  15 -13   -0.01    0.12
   0 -15 -13   -0.02    0.15
   0 -16 -13    0.07    0.16
   0 -17 -13   -0.20    0.18
   0 -17 -13    0.08    0.18
   0 -18 -13    0.06    0.17
   0   0 -14   16.03    0.50
   0   0  14   15.70    0.56
   0   0 -14   16.32    0.53
   0  -1 -14   51.22    1.21
   0   1  14   50.57    1.26
   0  -1  14   48.60    1.25
   0   1 -14   51.17    1.16
   0  -1 -14   50.88    1.18
   0   2 -14    1.09    0.12
   0  -2  14    1.02    0.16
   0  -2 -14    0.88    0.15
   0   2  14    0.94    0.17
   0  -2 -14    0.76    0.15
   0   3 -14   12.97    0.39
   0  -3 -14   13.09    0.45
   0  -3  14   12.84    0.49
   0   3 -14   12.68    0.43
   0  -3 -14   11.74    0.42
   0   4 -14    8.23    0.28
   0  -4 -14    8.26    0.35
   0  -4 -14    7.51    0.32
   0  -4  14    7.88    0.38
   0   4 -14    7.34    0.32
   0  -4 -14    7.71    0.32
   0   5 -14   82.30    1.69
   0  -5 -14   81.05    1.78
   0  -5 -14   81.39    1.80
   0  -5 -14   81.14    1.77
   0   5 -14   85.41    1.78
   0  -5  14   77.55    1.87
   0  -6 -14    0.08    0.12
   0  -6 -14    0.13    0.11
   0  -6 -14    0.15    0.12
   0   6 -14    0.31    0.08
   0  -7 -14   19.60    0.60
   0  -7 -14   19.38    0.62
   0   7 -14   19.96    0.57
   0  -7 -14   18.48    0.56
   0  -8 -14   41.02    1.03
[truncated: 3,066,646 more chars]
